# Supplementary material for: Reconstruction of hundreds of reference ancestral genomes across the eukaryotic kingdom
Source: Nat Ecol Evol. 2023 Jan 16;7(3):355–66. doi: 10.1038/s41559-022-01956-z (PMC9998269; doi:10.1038/s41559-022-01956-z)
Supplement: Supplementary file 3 — Statistics about the 629 extant genomes used in this study. [file 41559_2022_1956_MOESM3_ESM.xlsx]

## Sheet: Genomicus_vertebrates_104
Ancestor	Age (My)	AncGenes	CARs	Genes in CARs	%Cov	NbInt	%CovInt	Min	25%	50%	75%	G75	G50	G25	WeigthedAverage	Max	Mean	L70	Chromosomal
Opisthokonta	1500	2383	44	91	3.81872	47	1.989	2	2	2	2	2	2	2	2.0989	3	2.06818	33	Subchromosomal
Ecdysozoa	580	7464	57	124	1.66131	67	0.900054	2	2	2	2	2	2	2	2.3871	6	2.17544	42	Subchromosomal
Bilateria	580	7551	81	174	2.30433	93	1.2349	2	2	2	2	2	2	2	2.34483	6	2.14815	59	Subchromosomal
Vertebrata	550	16170	1185	2822	17.4521	1637	10.1362	2	2	2	2	2	2	3	2.7158	12	2.38143	832	Subchromosomal
Chordata	550	10290	196	414	4.02332	218	2.12269	2	2	2	2	2	2	2	2.22705	6	2.11224	144	Subchromosomal
Gnathostomata	473	20940	1730	12235	58.4288	10505	50.2151	2	2	4	8	5	12	24	20.6051	117	7.07225	642	Subchromosomal
Cyclostomata	470	13686	1297	3074	22.4609	1777	13.0031	2	2	2	2	2	2	3	2.69811	12	2.37008	913	Subchromosomal
Actinopterygii	386	28294	1240	17161	60.6524	15921	56.3097	2	2	4	12	15	40	102	76.9589	371	13.8395	269	Subchromosomal
Neopterygii	314	28746	1039	17628	61.3233	16589	57.7491	2	2	4	13	22	66	146	95.592	355	16.9663	188	Subchromosomal
Osteoglossocephalai	267	32874	1303	20502	62.3654	19199	58.4373	2	2	3	13	24	62	122	97.4855	556	15.7345	222	Subchromosomal
Anura	203	19043	806	15383	80.7803	14577	76.6283	2	2	5	16	23	58	159	109.065	442	19.0856	157	Subchromosomal
Osteoglossiformes	163	23840	874	21067	88.3683	20193	84.7733	2	3	8	29	31	64	125	94.0828	345	24.1041	209	Subchromosomal
Ciona	100	11107	1428	4701	42.3247	3273	29.5211	2	2	2	4	2	3	6	5.05658	39	3.29202	840	Subchromosomal
Sauria	267	25891	350	18544	71.6233	18194	70.3258	2	2	2	10	274	495	1001	601.144	1330	52.9829	24	Chromosomal
Lepidosauria	251	21777	398	17653	81.0626	17255	79.3078	2	2	4	31	74	268	557	352.375	1009	44.3543	45	Subchromosomal
Archelosauria	250	24318	320	18305	75.2735	17985	74.0184	2	2	3	12	297	499	810	580.777	1360	57.2031	24	Chromosomal
Archosauria	236	21339	295	16812	78.7853	16517	77.4755	2	2	3	11	279	412	1162	705.834	2107	56.9898	23	Subchromosomal
Episquamata	178	21997	286	17802	80.9292	17516	79.7015	2	2	2	4	400	1194	1994	1263.24	2800	62.2448	12	Chromosomal
Toxicofera	168	20781	313	17135	82.4551	16822	81.0269	2	2	3	11	268	588	896	581.997	1288	54.7444	22	Chromosomal
Cryptodira	161	21278	354	17928	84.256	17574	82.6701	2	2	3	14	231	365	535	435.267	1152	50.6441	31	Subchromosomal
Laterata	148	19264	216	17253	89.5608	17037	88.5315	2	2	3	49	216	487	947	608.077	1485	79.875	24	Chromosomal
Aves	111	20788	285	16505	79.3968	16220	78.1009	2	2	3	13	277	414	659	458.846	1062	57.9123	26	Subchromosomal
Neognathae_c	105	16450	165	15601	94.8389	15436	93.9501	2	2	4	22	319	448	698	511.335	1104	94.5515	23	Subchromosomal
Neognathae_b	105	19094	211	16281	85.2676	16070	84.2508	2	2	3	13	333	458	831	674.805	2061	77.1611	21	Chromosomal
Neognathae	105	20888	263	16632	79.6247	16369	78.4407	2	2	3	9	304	449	893	586.051	1370	63.2395	22	Subchromosomal
Galloanserae	80	18611	225	15854	85.1862	15629	84.0676	2	2	3	18	302	405	873	562.462	1301	70.4622	22	Subchromosomal
Testudinoidea	80	22638	387	18530	81.8535	18143	80.2149	2	2	2	8	255	476	834	535.983	1220	47.8811	26	Chromosomal
Passeriformes	65	18151	234	15596	85.9236	15362	84.7278	2	2	4	16	251	437	761	538.57	1304	66.6496	22	Subchromosomal
Passeriformes_d	65	18080	239	15559	86.0564	15320	84.8283	2	2	4	15	254	439	755	530.419	1311	65.1004	22	Subchromosomal
Testudinidae	53	20716	347	18041	87.0873	17694	85.4948	2	2	3	20	212	379	542	355.77	742	51.9914	35	Subchromosomal
Phasianidae	42	17764	184	15386	86.6134	15202	85.674	2	2	2	18	301	518	1063	754.178	1984	83.6196	18	Chromosomal
Phasianidae_b	42	17093	192	14997	87.7377	14805	86.7159	2	2	3	32	232	401	757	642.791	1947	78.1094	21	Subchromosomal
Passeriformes_g	42	17193	235	15450	89.8622	15215	88.5984	2	2	4	20	266	404	762	482.264	1262	65.7447	24	Subchromosomal
Emydidae	40	21407	453	17943	83.8184	17490	81.7787	2	2	3	14	139	278	467	351.372	1205	39.6093	40	Subchromosomal
Passeroidea	35	16616	240	15267	91.8813	15027	90.5459	2	2	4	20	229	353	610	461.576	1255	63.6125	26	Subchromosomal
Elapidae_a	32	20574	444	16673	81.0392	16229	78.9579	2	2	4	27	85	184	392	232.865	631	37.5518	59	Subchromosomal
Elapidae	32	20760	307	16916	81.4836	16609	80.082	2	2	2	10	262	529	938	645.574	1693	55.101	21	Chromosomal
Anatidae	30	16492	271	14956	90.6864	14685	89.1513	2	2	6	35	115	270	505	307.558	658	55.1882	37	Subchromosomal
Acanthophiinae	27	19123	373	16415	85.839	16042	83.9763	2	2	5	32	92	203	410	250.897	659	44.008	54	Subchromosomal
Clupeocephala	229	37620	1185	23169	61.5869	21984	58.4681	2	2	4	22	30	60	114	89.3155	402	19.5519	240	Subchromosomal
Otomorpha	221	31568	1106	22499	71.2715	21393	67.811	2	2	8	27	25	47	85	64.4173	235	20.3427	293	Subchromosomal
Euteleosteomorpha	206	37424	925	23419	62.5775	22494	60.138	2	2	3	22	40	102	218	139.92	524	25.3178	152	Subchromosomal
Clupeiformes	168	23262	997	20600	88.5564	19603	84.343	2	3	9	25	23	50	91	63.2993	248	20.662	266	Subchromosomal
Otophysi	152	30814	857	22375	72.6131	21518	69.8772	2	2	7	32	37	77	130	98.2281	417	26.1085	193	Subchromosomal
Characiphysae	150	26747	550	21905	81.897	21355	79.9005	2	2	5	33	80	164	289	192.236	534	39.8273	86	Subchromosomal
Characiphysae_b	150	26171	580	21839	83.4473	21259	81.2933	2	2	5	32	64	137	267	190.539	706	37.6534	96	Subchromosomal
Acanthomorphata	148	33591	842	22476	66.9108	21634	64.4425	2	2	3	17	46	163	290	199.104	665	26.6936	108	Subchromosomal
Euacanthomorphacea	132	33627	589	22686	67.4636	22097	65.7512	2	2	3	11	169	465	732	486.316	1205	38.5161	34	Chromosomal
Ovalentaria_B	128	28705	323	22916	79.8328	22593	78.7624	2	2	2	6	725	852	969	762.744	1180	70.9474	19	Chromosomal
Ovalentaria	128	32763	359	23604	72.0447	23245	70.9923	2	2	2	3	868	957	1106	925.285	1221	65.7493	18	Chromosomal
Percomorphaceae_B	128	35717	365	23919	66.9681	23554	65.9831	2	2	2	3	871	974	1132	916.427	1193	65.5315	18	Chromosomal
Percomorphaceae_C	128	31935	264	23452	73.4367	23188	72.6555	2	2	2	3	879	977	1140	954.111	1221	88.8333	17	Chromosomal
Percomorphaceae_D	128	27673	200	22787	82.3438	22587	81.6801	2	2	2	3	855	951	1108	928.753	1195	113.935	17	Chromosomal
Percomorphaceae	128	33665	513	22730	67.5182	22217	66.0336	2	2	2	11	189	671	880	564.961	1059	44.308	28	Chromosomal
Protacanthopterygii	127	31992	684	22845	71.4085	22161	69.3138	2	2	3	22	73	174	324	196.495	458	33.3991	90	Subchromosomal
Characoidei	110	25003	744	21619	86.4656	20875	83.5568	2	3	8	28	39	100	175	121.723	478	29.0578	150	Subchromosomal
Eupercaria	110	29168	242	22821	78.2399	22579	77.4633	2	2	2	4	749	929	1086	870.866	1167	94.3017	18	Chromosomal
Eupecaria_C	110	24841	266	21793	87.73	21527	86.729	2	2	3	17	587	800	939	721.925	1062	81.9286	20	Chromosomal
Eupecaria_B	110	27610	238	22573	81.7566	22335	80.9532	2	2	2	3	743	913	1082	869.711	1153	94.8445	18	Chromosomal
Eupecaria_A	110	28467	253	22757	79.9417	22504	79.1085	2	2	2	3	744	923	1092	872.417	1166	89.9486	18	Chromosomal
Eupercaria_incertae_sedis	99	23453	284	21248	90.5982	20964	89.4636	2	2	5	20	395	764	920	645.076	1047	74.8169	21	Chromosomal
Cichlidae	95	27149	404	22670	83.5022	22266	82.0745	2	2	2	13	341	729	832	606.431	1054	56.1139	25	Chromosomal
Perciformes	94	25005	207	21758	87.0146	21551	86.2558	2	2	2	24	720	854	1010	779.65	1111	105.111	18	Chromosomal
Perciformes_a	94	23019	294	21063	91.5027	20769	90.3039	2	2	5	17	460	730	871	621.362	1065	71.6429	22	Chromosomal
Atherinomorphae	93	29207	316	22330	76.4543	22014	75.424	2	2	2	11	705	850	1006	754.333	1079	70.6646	19	Chromosomal
Carangaria	83	26307	184	22397	85.137	22213	84.5018	2	2	2	4	799	913	1054	873.464	1169	121.723	18	Chromosomal
Carangaria_A	83	24807	240	22138	89.2409	21898	88.3447	2	2	6	53	283	719	852	585.763	1082	92.2417	25	Chromosomal
Anabantaria	81	23353	164	21461	91.8983	21297	91.2742	2	2	2	38	723	826	1035	806.318	1104	130.86	18	Chromosomal
Cyprinodontiformes	74	27434	303	22102	80.5643	21799	79.5178	2	2	2	11	628	815	1008	740.783	1085	72.9439	19	Chromosomal
Pomacentridae	67	25107	392	21938	87.378	21546	85.8851	2	3	14	41	77	289	637	334.78	805	55.9643	61	Subchromosomal
Pomacentridae_A	67	24466	422	21736	88.8417	21314	87.1881	2	3	14	40	63	240	529	297.357	772	51.5071	69	Subchromosomal
Pleuronectoidei	64	22472	215	20747	92.3238	20532	91.4484	2	3	15	71	210	403	755	476.864	1029	96.4977	32	Subchromosomal
Aplocheiloidei	57	22803	584	20279	88.9313	19695	86.446	2	2	6	19	55	276	514	296.293	733	34.7243	65	Subchromosomal
Cyprinodontoidei	57	26667	333	22191	83.2152	21858	82.028	2	2	3	14	350	663	908	629.577	1103	66.6396	23	Chromosomal
NAME_4	57	23639	720	21074	89.1493	20354	86.1764	2	3	8	29	36	93	217	136.565	508	29.2694	148	Subchromosomal
Cottioidei	52	21895	191	20417	93.2496	20226	92.4617	2	2	11	59	353	684	814	592.844	1074	106.895	22	Chromosomal
Anabantoidei	52	22408	164	21035	93.8727	20871	93.224	2	2	3	14	737	863	1038	814.679	1307	128.262	18	Chromosomal
Tetraodontidae	51	20854	297	18717	89.7526	18420	88.4132	2	3	8	29	176	451	646	408.005	799	63.0202	31	Chromosomal
Salmoninae_a	48	51935	1439	39200	75.479	37761	72.7362	2	2	2	5	128	352	627	373.047	908	27.2411	80	Subchromosomal
Salmoninae	48	51748	2440	38120	73.6647	35680	68.9762	2	2	4	15	20	51	97	67.8774	324	15.623	496	Subchromosomal
Poeciliinae	42	25852	280	22301	86.2641	22021	85.247	2	2	2	6	509	850	950	732.886	1306	79.6464	20	Chromosomal
Poecilia	40	25421	331	22248	87.5182	21917	86.284	2	2	3	26	217	532	766	515.417	952	67.2145	30	Chromosomal
NAME_6	40	24462	832	21875	89.4244	21043	86.0936	2	3	8	26	30	78	198	119.567	482	26.2921	178	Subchromosomal
Cyprinoidei	34	29572	806	22064	74.6111	21258	71.9342	2	2	4	26	43	103	193	140.846	609	27.3747	139	Subchromosomal
Cyprininae	34	51565	3142	39698	76.9863	36556	70.9206	2	2	4	14	14	32	61	43.8032	219	12.6346	813	Subchromosomal
Cyprininae_a	34	49964	4094	38620	77.2957	34526	69.1294	2	2	4	11	9	20	37	27.3383	142	9.43332	1261	Subchromosomal
Pseudocrenilabrinae_A	22	28255	460	23489	83.1322	23029	81.5619	2	2	2	5	382	767	900	693.976	1757	51.063	23	Chromosomal
Pseudocrenilabrinae	22	29012	529	23549	81.1699	23020	79.4012	2	2	2	4	503	814	984	795.39	1919	44.5161	20	Chromosomal
Oncorhynchus_a	14	45052	1078	37442	83.1084	36364	80.7515	2	2	3	10	142	487	775	481.234	1345	34.7328	61	Chromosomal
Oncorhynchus	14	48608	1222	38377	78.952	37155	76.4695	2	2	3	7	155	435	722	446.376	1315	31.4051	65	Subchromosomal
Salmo	12	46896	1204	38261	81.5869	37057	79.0532	2	2	3	9	142	465	736	478.09	1267	31.7782	61	Chromosomal
Oryzias	10	24897	251	20853	83.7571	20602	82.8155	2	2	3	28	486	744	838	628.087	1049	83.0797	21	Chromosomal
Oryzias_b	10	23095	271	20718	89.7077	20447	88.6111	2	2	6	45	164	547	741	491.13	934	76.4502	29	Chromosomal
Seriola	10	23871	319	21892	91.7096	21573	90.449	2	3	15	58	102	302	530	353.092	873	68.627	54	Subchromosomal
Oryzias_a	10	23590	291	20368	86.3417	20077	85.1803	2	2	5	39	176	465	701	451.528	922	69.9931	32	Chromosomal
Haplochromini_A	6	27896	468	23647	84.7684	23179	83.1504	2	2	2	5	324	605	845	618.354	1628	50.5278	27	Chromosomal
Haplochromini	6	28118	511	23636	84.06	23125	82.3012	2	2	2	5	254	638	812	610.35	1633	46.2544	28	Chromosomal
Haplochromini_B	5	27654	521	23888	86.3817	23367	84.5589	2	2	2	8	232	449	772	492.339	1043	45.8503	34	Subchromosomal
Amphiprion	3	23829	429	21966	92.1818	21537	90.4574	2	3	17	46	61	180	355	230.415	719	51.2028	85	Subchromosomal
Euteleostomi	420	28801	1478	16459	57.1473	14981	52.0517	2	2	4	11	10	26	79	63.3792	345	11.136	385	Subchromosomal
Sarcopterygii	400	26241	1242	16766	63.8924	15524	59.2045	2	2	4	12	13	39	93	76.2443	355	13.4992	284	Subchromosomal
Tetrapoda	359	26228	714	16966	64.6866	16252	62.0116	2	2	3	14	38	132	365	206.583	620	23.7619	90	Subchromosomal
Amniota	326	27226	440	18025	66.2051	17585	64.6365	2	2	3	12	214	375	577	386.359	810	40.9659	31	Subchromosomal
Mammalia	184	23536	328	17537	74.5114	17209	73.18	2	2	4	44	99	244	468	324.196	913	53.4665	47	Subchromosomal
Theria	166	24679	284	18277	74.0589	17993	72.9673	2	2	3	17	216	519	758	484.232	1091	64.3556	27	Chromosomal
Eutheria	102	26479	252	19465	73.5111	19213	72.6142	2	2	2	4	419	828	1478	917.511	1901	77.2421	17	Chromosomal
Boreoeutheria	95	28732	201	20832	72.5045	20631	71.855	2	2	2	3	658	1104	1292	1027.69	2029	103.642	15	Chromosomal
Euarchontoglires	90	27281	203	20609	75.5434	20406	74.8542	2	2	2	3	637	899	1306	976.783	1996	101.522	16	Chromosomal
Primates	83	24938	181	20083	80.5317	19902	79.87	2	2	2	3	606	767	1281	927.145	1956	110.956	16	Chromosomal
Haplorrhini	57	24041	198	19653	81.7478	19455	80.9916	2	2	2	28	369	623	908	654.792	1317	99.2576	21	Chromosomal
Simiiformes	45	25751	198	20305	78.8513	20107	78.1431	2	2	2	7	569	750	1044	763.995	1358	102.551	18	Chromosomal
Catarrhini	30	26927	211	21663	80.4508	21452	79.7265	2	2	2	4	697	930	1180	979.174	2018	102.668	16	Chromosomal
Hominoidea	25	24915	205	21500	86.2934	21295	85.5393	2	2	2	7	591	820	1091	881.839	2132	104.878	18	Chromosomal
Hominidae	16	24474	206	21304	87.0475	21098	86.2763	2	2	2	5	552	813	1085	813.973	1415	103.417	18	Chromosomal
Homininae	9	24332	215	21744	89.3638	21529	88.553	2	2	2	5	543	866	1122	814.287	1422	101.135	18	Chromosomal
HomoPan	5	23661	209	21522	90.9598	21313	90.1527	2	2	2	4	549	857	1117	843.9	1434	102.976	18	Chromosomal
Atlantogenata	100	21129	328	18490	87.5101	18162	86.0391	2	2	12	56	91	223	345	246.923	791	56.372	60	Subchromosomal
Afrotheria_a	94	18786	392	17460	92.9416	17068	90.9517	2	3	12	52	60	121	251	168.27	431	44.5408	86	Subchromosomal
Afrotheria	94	19537	396	17549	89.8244	17153	87.8875	2	3	12	51	62	128	251	167.547	432	44.3157	84	Subchromosomal
Laurasiatheria	88	26859	177	20599	76.6931	20422	76.0908	2	2	2	4	623	894	1286	907.492	1664	116.379	16	Chromosomal
Marsupialia_b	85	21041	179	18349	87.2059	18170	86.4374	2	2	2	15	429	837	1137	842.36	1669	102.508	16	Chromosomal
Marsupialia	85	21211	220	18290	86.2288	18070	85.272	2	2	2	12	411	720	1040	769.714	1556	83.1364	17	Chromosomal
Laurasiatheria_a	77	27258	173	20854	76.506	20681	75.927	2	2	2	4	702	1106	1301	1041.02	1976	120.543	15	Chromosomal
Laurasiatheria_b	77	25228	179	20379	80.7793	20200	80.1333	2	2	2	3	693	1058	1296	1012.6	1916	113.849	15	Chromosomal
Laurasiatheria_c	77	21740	149	19419	89.3238	19270	88.7201	2	2	2	14	523	770	1185	796.782	1369	130.329	17	Chromosomal
Strepsirrhini	69	21219	164	18957	89.3397	18793	88.6504	2	2	3	92	319	671	826	627.083	1179	115.591	21	Chromosomal
Eulipotyphla	68	15847	2618	7064	44.5763	4446	28.0912	2	2	2	3	2	3	4	3.50849	23	2.69824	1735	Subchromosomal
Xenarthra	64	18995	2060	16016	84.3169	13956	73.5494	2	3	5	9	6	12	22	16.5241	75	7.77476	844	Subchromosomal
Artiodactyla_b	61	24479	183	20061	81.9519	19878	81.2707	2	2	2	10	560	768	1149	837.296	1743	109.623	17	Chromosomal
Artiodactyla_a	61	24727	177	20156	81.5141	19979	80.8637	2	2	2	7	556	768	1155	858.862	1741	113.876	17	Chromosomal
Artiodactyla	61	25055	177	20281	80.9459	20104	80.3036	2	2	2	7	629	867	1237	917.694	1755	114.582	16	Chromosomal
Chiroptera	61	20155	182	18421	91.3967	18239	90.5836	2	2	10	128	198	365	516	403.352	1102	101.214	34	Subchromosomal
Microchiroptera	60	19466	137	18179	93.3885	18042	92.78	2	2	9	161	257	459	780	506.574	1021	132.693	25	Chromosomal
Carnivora	56	24035	133	20037	83.3659	19904	82.8815	2	2	2	8	635	893	1110	869.45	1440	150.654	16	Chromosomal
Lagomorpha	48	19044	767	16916	88.8259	16149	84.8875	2	2	4	16	34	95	242	148.842	593	22.0548	118	Subchromosomal
Caniformia_b	44	22645	172	19616	86.624	19444	85.9403	2	2	2	13	441	630	898	695.3	1406	114.047	20	Chromosomal
Caniformia	44	23532	164	19868	84.4297	19704	83.804	2	2	2	5	611	706	1008	802.778	1419	121.146	18	Chromosomal
Hystricomorpha	42	19945	188	17962	90.0577	17774	89.2045	2	2	6	121	192	315	502	357.824	771	95.5426	36	Subchromosomal
Lemuriformes_a	37	20220	434	18512	91.5529	18078	89.495	2	3	14	46	56	120	224	157.522	445	42.6544	97	Subchromosomal
Lemuriformes	37	20827	243	18699	89.7825	18456	88.7009	2	2	4	63	191	353	558	394.802	833	76.9506	35	Subchromosomal
Suina	37	20138	152	18864	93.6737	18712	93.0112	2	2	5	169	313	417	614	482.773	1089	124.105	28	Subchromosomal
Hystricomorpha_a	35	19351	171	17734	91.6438	17563	90.8541	2	3	11	173	192	298	498	342.335	733	103.708	38	Subchromosomal
Diprotodontia_a	35	20131	215	18101	89.916	17886	88.9364	2	2	10	105	156	313	446	342.016	866	84.1907	40	Subchromosomal
Diprotodontia	35	20333	230	17876	87.9162	17646	86.8705	2	2	9	95	153	331	445	318.66	690	77.7217	40	Subchromosomal
Cetacea	34	21788	130	18985	87.1351	18855	86.618	2	2	2	5	638	1055	1220	965.921	1679	146.038	14	Chromosomal
Sciuridae	34	21720	186	19208	88.4346	19022	87.659	2	2	3	61	267	533	668	615.811	2023	103.269	26	Chromosomal
Odontoceti_a	33	20897	114	18635	89.1755	18521	88.7149	2	2	3	149	554	766	1190	830.09	1649	163.465	16	Chromosomal
Odontoceti_b	33	20491	86	18761	91.5573	18675	91.2266	2	2	3	304	611	967	1152	942.703	1827	218.151	15	Chromosomal
Odontoceti	33	21583	125	18962	87.8562	18837	87.358	2	2	2	4	649	1059	1204	963.278	1669	151.696	14	Chromosomal
Hystricomorpha_b	32	18672	187	17274	92.5129	17087	91.6095	2	4	48	147	125	207	299	223.405	504	92.3743	55	Subchromosomal
Pecora	27	24232	220	20169	83.2329	19949	82.393	2	2	2	7	442	613	885	647.254	1145	91.6773	22	Chromosomal
Percora_a	27	24181	227	20346	84.1404	20119	83.2706	2	2	2	7	457	617	864	650.593	1139	89.63	22	Chromosomal
Bovidae	25	24146	233	20473	84.7884	20240	83.8929	2	2	2	7	447	670	898	680.782	1149	87.867	21	Chromosomal
Ursidae	23	22263	201	19474	87.4725	19273	86.6475	2	2	3	66	303	495	607	474.013	1037	96.8856	28	Chromosomal
Cricetidae	20	21693	149	19452	89.6695	19303	89.0647	2	2	2	13	517	706	1108	851.556	1600	130.55	17	Chromosomal
Camelidae	20	19211	193	18101	94.2221	17908	93.3146	2	3	30	131	133	239	449	298.232	784	93.7876	48	Subchromosomal
Platyrrhini	19	23095	199	19465	84.2823	19266	83.493	2	2	3	69	327	513	689	526.865	1217	97.8141	26	Chromosomal
Cercopithecidae	19	26213	244	21844	83.3327	21600	82.4648	2	2	2	4	577	824	1004	814.395	1553	89.5246	19	Chromosomal
Cebidae	19	22017	188	19133	86.901	18945	86.1254	2	2	4	100	299	431	644	450.647	829	101.771	29	Subchromosomal
Cricetidae_B	18	20670	170	19111	92.4577	18941	91.724	2	2	7	109	238	509	717	559.132	1587	112.418	26	Chromosomal
Cricetinae	17	20106	126	18811	93.5591	18685	93.025	2	2	13	160	295	568	979	701.464	1777	149.294	22	Chromosomal
Felidae	15	21318	114	19581	91.852	19467	91.4029	2	2	2	31	673	922	1146	894.785	1633	171.763	15	Chromosomal
Canidae	14	21643	167	19482	90.0152	19315	89.3262	2	2	3	177	228	396	563	418.384	851	116.659	33	Subchromosomal
Cercopithecinae	13	25788	272	21792	84.5044	21520	83.5144	2	2	2	4	623	864	1175	882.61	1543	80.1176	17	Chromosomal
Cercopithecinae_d	13	22442	374	20987	93.5166	20613	91.932	2	3	17	70	86	155	278	187.68	582	56.115	85	Subchromosomal
Cercopithecinae_b	13	23619	187	21533	91.1681	21346	90.453	2	2	2	49	412	633	835	729.107	2164	115.15	23	Chromosomal
Cercopithecinae_a	13	26040	269	22260	85.4839	21991	84.5158	2	2	2	4	792	982	1316	1058.82	2195	82.7509	15	Chromosomal
Caprinae	9	21788	284	18437	84.62	18153	83.3931	2	2	6	59	155	305	417	299.5	720	64.919	42	Subchromosomal
Mustelinae	8	20177	339	18779	93.0713	18440	91.4819	2	3	17	69	83	153	270	190.261	632	55.3953	77	Subchromosomal
Monodontidae	7	19840	83	18671	94.1079	18588	93.7841	2	2	4	431	558	651	1035	798.071	1818	224.952	17	Chromosomal
Mus	7	21857	126	20078	91.8607	19952	91.3679	2	2	2	5	668	936	1404	1075.16	2320	159.349	14	Chromosomal
Equus	7	20844	220	19613	94.0942	19393	93.1281	2	2	6	109	201	333	447	343.456	708	89.15	40	Subchromosomal
Marmotini_b	7	20512	442	18934	92.3069	18492	90.2401	2	3	13	51	60	125	218	173.5	644	42.8371	102	Subchromosomal
Panthera	7	20901	153	19441	93.0147	19288	92.3711	2	2	4	101	322	598	1049	649.935	1195	127.065	22	Chromosomal
Marmotini	7	21572	261	19368	89.7831	19107	88.6553	2	2	7	67	141	367	502	338.714	837	74.2069	41	Subchromosomal
Panthera_a	7	20557	157	19408	94.4107	19251	93.7381	2	2	12	87	299	542	917	604.469	1458	123.618	24	Chromosomal
Ursus	6	20924	493	18910	90.3747	18417	88.1028	2	2	11	49	57	108	191	136.43	407	38.357	112	Subchromosomal
Mus_A	6	22379	137	20417	91.2329	20280	90.7017	2	2	2	4	731	1001	1192	1076.14	1733	149.029	14	Chromosomal
Bovinae	5	24061	242	20996	87.2615	20754	86.3275	2	2	2	8	352	603	980	636.306	1175	86.7603	23	Chromosomal
Macaca	5	23963	191	21295	88.8662	21104	88.1427	2	2	2	5	567	861	1197	916.472	2130	111.492	17	Chromosomal
Macaca_a	5	23157	153	20237	87.3904	20084	86.8047	2	2	2	5	779	879	1154	965.212	1978	132.268	15	Chromosomal
Bos	4	25412	296	21452	84.4168	21156	83.3176	2	2	2	4	368	580	914	651.605	1213	72.473	23	Chromosomal
Rhinopithecus	3	22017	1109	19999	90.8344	18890	85.8753	2	3	8	20	18	40	86	64.6724	447	18.0334	314	Subchromosomal
Pan	3	22877	150	21484	93.9109	21334	93.3368	2	2	3	51	489	696	1171	869.708	2167	143.227	19	Chromosomal
Mus_C	2	22528	156	20405	90.5762	20249	89.9636	2	2	2	5	498	803	1023	808.333	1627	130.801	18	Chromosomal
Mus_B	2	23089	160	20824	90.1901	20664	89.5748	2	2	2	4	754	989	1201	1068.63	1771	130.15	14	Chromosomal
Canis_lupus	1	21600	145	19931	92.2731	19786	91.6867	2	2	5	221	295	454	566	443.199	861	137.455	31	Chromosomal
Bos_a	1	23241	324	20536	88.3611	20212	87.0419	2	2	3	32	168	408	560	403.255	839	63.3827	36	Subchromosomal
Bos_b	1	23648	193	21199	89.6439	21006	88.903	2	2	2	10	461	670	967	673.719	1177	109.839	22	Chromosomal
Glires	81	24281	155	19670	81.0098	19515	80.4377	2	2	2	4	620	1035	1240	960.092	1926	126.903	15	Chromosomal
Rodentia	80	23880	160	19602	82.0854	19442	81.4837	2	2	2	4	619	920	1237	924.519	1877	122.513	15	Chromosomal
Sciurognathi	79	23683	165	19674	83.0722	19509	82.4452	2	2	2	4	567	748	1122	876.762	1857	119.236	16	Chromosomal
Myomorpha	51	21760	173	18911	86.9072	18738	86.1914	2	2	4	128	246	434	651	471.25	1093	109.312	29	Subchromosomal
Muroidea	44	22837	179	19715	86.3292	19536	85.6204	2	2	2	11	386	641	1187	894.056	2405	110.14	19	Chromosomal
Murinae	20	21725	172	19710	90.725	19538	90.0161	2	2	2	23	468	683	1585	887	1788	114.593	17	Chromosomal

## Sheet: Genomicus_plants_49
Ancestor	Age (My)	AncGenes	CARs	Genes in CARs	%Cov	NbInt	%CovInt	Min	25%	50%	75%	G75	G50	G25	WeigthedAverage	Max	Mean	L70	Chromosomal
NAME_0	UNKNOWN	36788	1419	24914	67.7232	23495	63.9007	2	2	2	3	251	791	1344	867.827	2166	17.5574	25	Subchromosomal
NoName1	UNKNOWN	28825	421	22662	78.6193	22241	77.2123	2	2	2	5	431	1069	1539	986.52	1959	53.829	16	Chromosomal
NoName2	UNKNOWN	44960	2650	22617	50.3047	19967	44.4304	2	2	2	3	5	91	237	147.947	596	8.53472	333	Subchromosomal
NoName3	UNKNOWN	29506	516	21941	74.3611	21425	72.6616	2	2	2	3	1174	1694	2051	1670.74	3275	42.5213	9	Chromosomal
NoName4	UNKNOWN	33054	975	17875	54.0782	16900	51.1594	2	2	3	9	26	230	1023	447.128	1229	18.3333	95	Subchromosomal
NoName5	UNKNOWN	48516	3338	21907	45.1542	18569	38.2898	2	2	2	3	3	30	69	43.1077	226	6.56291	853	Subchromosomal
NoName6	UNKNOWN	61830	3937	24888	40.2523	20951	33.8958	2	2	2	3	3	23	62	42.0224	223	6.32156	1095	Subchromosomal
amygdaleae	UNKNOWN	32825	739	20944	63.805	20205	61.5912	2	2	2	3	664	1180	1884	1365.29	3139	28.341	11	Chromosomal
amygdaloideae	UNKNOWN	29824	483	18604	62.3793	18121	60.8006	2	2	2	3	642	1099	1644	1004.21	1706	38.5176	12	Chromosomal
andropogoneae	UNKNOWN	40957	1602	24750	60.4292	23148	56.5454	2	2	2	3	167	452	1001	625.446	1953	15.4494	37	Subchromosomal
arabidopsis	UNKNOWN	33844	432	25668	75.8421	25236	74.6097	2	2	2	3	1561	2612	3293	3023.4	6061	59.4167	7	Chromosomal
archaeplastida	UNKNOWN	12330	67	145	1.17599	78	0.633631	2	2	2	2	2	2	2	2.51724	8	2.16418	49	Subchromosomal
asterids	UNKNOWN	73175	6362	33371	45.6044	27009	36.9202	2	2	2	3	3	8	115	64.7881	317	5.24536	2393	Subchromosomal
bilateria	UNKNOWN	8815	41	87	0.986954	46	0.523024	2	2	2	2	2	2	2	2.31034	6	2.12195	30	Subchromosomal
bop.clade	UNKNOWN	52664	967	21774	41.3451	20807	39.524	2	2	2	2	214	579	999	634.254	1623	22.5171	28	Subchromosomal
brassica	UNKNOWN	96754	7690	61828	63.9023	54138	55.9658	2	2	3	8	7	20	39	26.7218	131	8.04005	2089	Subchromosomal
brassicaceae	UNKNOWN	43245	891	23875	55.2087	22984	53.1729	2	2	3	7	292	1279	2127	1201.69	2377	26.7957	18	Chromosomal
campanulids	UNKNOWN	39783	5288	17767	44.6598	12479	31.3834	2	2	2	4	2	4	6	5.12799	47	3.35987	3067	Subchromosomal
chloridoideae	UNKNOWN	36894	1617	21523	58.3374	19906	53.9838	2	2	3	10	19	53	110	76.4038	320	13.3105	284	Subchromosomal
chlorophyta	UNKNOWN	7658	26	52	0.679028	26	0.340403	2	2	2	2	2	2	2	2	2	2	20	Subchromosomal
chordata	UNKNOWN	8311	43	90	1.0829	47	0.56688	2	2	2	2	2	2	2	2.26667	6	2.09302	32	Subchromosomal
commelinids	UNKNOWN	48584	3590	11457	23.5818	7867	16.1992	2	2	2	3	2	3	7	5.68831	43	3.19136	2158	Subchromosomal
cucumis	UNKNOWN	22705	317	18717	82.4356	18400	81.1109	2	2	2	11	358	719	1051	666.13	1440	59.0442	20	Subchromosomal
cucurbitaceae	UNKNOWN	23164	630	17654	76.2131	17024	73.5569	2	2	3	5	202	445	710	477.057	1052	28.0222	27	Subchromosomal
cyanidiaceae	UNKNOWN	4823	76	252	5.22496	176	3.66438	2	2	2	2	2	2	20	12.8254	46	3.31579	45	Subchromosomal
ecdysozoa	UNKNOWN	7980	24	52	0.651629	28	0.351759	2	2	2	2	2	2	2	2.34615	5	2.16667	18	Subchromosomal
embryophyta	UNKNOWN	19474	184	385	1.97699	201	1.03321	2	2	2	2	2	2	2	2.18442	6	2.09239	136	Subchromosomal
eukaryota	UNKNOWN	11096	59	119	1.07246	60	0.541712	2	2	2	2	2	2	2	2.02521	3	2.01695	44	Subchromosomal
fabids	UNKNOWN	64577	3622	26997	41.8059	23375	36.2083	2	2	2	3	4	43	112	70.4047	385	7.45362	723	Subchromosomal
hordeum	UNKNOWN	40221	1493	24326	60.4808	22833	56.7971	2	2	2	6	35	105	230	156	714	16.2934	159	Subchromosomal
magnoliophyta	UNKNOWN	19346	190	430	2.22268	240	1.24185	2	2	2	2	2	2	2	4.62791	33	2.26316	136	Subchromosomal
malpighiales	UNKNOWN	25069	1241	17308	69.0414	16067	64.1423	2	2	3	11	19	47	92	65.177	252	13.9468	235	Subchromosomal
malvaceae	UNKNOWN	29484	847	18894	64.0822	18047	61.251	2	2	2	4	141	284	501	316.084	1016	22.307	46	Subchromosomal
malvids	UNKNOWN	49504	1870	22108	44.659	20238	40.8981	2	2	2	3	40	203	424	285.616	1127	11.8225	86	Subchromosomal
mesangiospermae	UNKNOWN	56439	2454	9221	16.338	6767	11.9942	2	2	2	3	2	4	11	8.21722	47	3.75754	1301	Subchromosomal
opisthokonta	UNKNOWN	6416	55	111	1.73005	56	0.875547	2	2	2	2	2	2	2	2.02703	3	2.01818	41	Subchromosomal
oryza	UNKNOWN	94571	6026	50319	53.2076	44293	46.8456	2	2	2	3	5	112	337	256.621	1478	8.35032	793	Subchromosomal
oryza_sativa	UNKNOWN	65990	3884	43755	66.3055	39871	60.4381	2	2	2	4	10	1658	3552	1793.57	4360	11.2654	209	Subchromosomal
oryzinae	UNKNOWN	43025	910	23722	55.1354	22812	53.045	2	2	2	5	319	850	1673	1090.25	3001	26.0681	19	Chromosomal
panicoideae	UNKNOWN	52788	1555	33055	62.6184	31500	59.6953	2	2	2	4	560	1135	2409	1394.63	2940	21.2572	19	Chromosomal
papilionoideae	UNKNOWN	44813	3577	20983	46.8235	17406	38.8588	2	2	2	4	3	14	32	23.6748	138	5.86609	1179	Subchromosomal
pentapetalae	UNKNOWN	75776	2651	19388	25.5859	16737	22.0933	2	2	2	3	3	68	155	94.3943	302	7.31347	416	Subchromosomal
phaseoleae	UNKNOWN	32755	765	22339	68.2003	21574	65.905	2	2	2	4	254	919	1244	806.824	1617	29.2013	21	Subchromosomal
poaceae	UNKNOWN	73765	2109	25092	34.0161	22983	31.1655	2	2	2	2	49	292	665	358.618	940	11.8976	75	Subchromosomal
pooideae	UNKNOWN	42342	1107	20413	48.2098	19306	45.6169	2	2	2	3	52	206	533	365.591	1347	18.4399	71	Subchromosomal
rhodophyta	UNKNOWN	5467	42	169	3.09127	127	2.33156	2	2	2	2	2	7	18	10.9408	30	4.02381	21	Subchromosomal
rosales	UNKNOWN	35732	1368	16497	46.1687	15129	42.3639	2	2	2	4	25	71	134	85.0456	287	12.0592	168	Subchromosomal
rosids	UNKNOWN	81681	4524	29605	36.2447	25081	30.7136	2	2	2	3	3	65	181	111.594	616	6.54399	1080	Subchromosomal
solanaceae	UNKNOWN	34933	1915	19350	55.3917	17435	49.9384	2	2	2	6	10	40	122	87.275	419	10.1044	332	Subchromosomal
solanum	UNKNOWN	30799	666	21298	69.1516	20632	67.0327	2	2	2	4	308	776	1462	907.182	2130	31.979	18	Chromosomal
streptophyta	UNKNOWN	12821	100	216	1.68474	116	0.906179	2	2	2	2	2	2	2	2.42593	8	2.16	73	Subchromosomal
theobroma	UNKNOWN	23732	126	20502	86.3897	20376	85.9312	2	2	2	4	1663	2257	2627	2155.7	3069	162.714	7	Chromosomal
trifolieae	UNKNOWN	32786	1270	19148	58.403	17878	54.5627	2	2	2	5	30	94	293	198.766	796	15.0772	136	Subchromosomal
triticeae	UNKNOWN	51627	1708	24139	46.7565	22431	43.465	2	2	2	3	37	140	282	227.114	940	14.1329	125	Subchromosomal
triticinae	UNKNOWN	60402	2037	31071	51.4403	29034	48.0839	2	2	2	3	61	419	1000	651.311	2100	15.2533	69	Subchromosomal
triticinae_a	UNKNOWN	42712	597	31326	73.3424	30729	71.9784	2	2	2	3	3138	4122	4648	3663.56	5000	52.4724	6	Chromosomal
triticum	UNKNOWN	71496	2789	41209	57.6382	38420	53.7523	2	2	2	3	59	334	1035	595.903	2027	14.7755	101	Subchromosomal
vigna	UNKNOWN	26577	413	21745	81.8189	21332	80.3253	2	2	3	13	197	799	1667	880.861	2285	52.6513	21	Subchromosomal
viridiplantae	UNKNOWN	11808	78	168	1.42276	90	0.763488	2	2	2	2	2	2	2	2.46429	8	2.15385	57	Subchromosomal

## Sheet: Genomicus_Fungi_43
Ancestor	Age (My)	AncGenes	CARs	Genes in CARs	%Cov	NbInt	%CovInt	Min	25%	50%	75%	G75	G50	G25	WeigthedAverage	Max	Mean	L70	Chromosomal
Agaricaceae	UNKNOWN	7469	613	4635	62.0565002008	4022	53.9938246745	2	2	2	5	5	23	124	75.7516720604	299	7.56117455139	147	Subchromosomal
Agaricales	246	42867	1996	11459	26.7315184174	9463	22.0855602493	2	2	2	3	2	31	352	243.254647002	1133	5.74098196393	564	Subchromosomal
Agaricomycetes	252	62750	3091	10486	16.7107569721	7395	11.7886178862	2	2	2	3	2	3	15	12.0167842838	75	3.39242963442	1780	Subchromosomal
Agaricomycetes incertae sedis	252	46759	3130	11539	24.6776021728	8409	17.9913990458	2	2	2	3	2	3	18	17.9806742352	181	3.68658146965	1688	Subchromosomal
Agaricomycetidae	246	43570	2163	10578	24.2781730549	8415	19.3226176808	2	2	2	3	2	11	49	91.5997352997	674	4.89042995839	841	Subchromosomal
Agaricomycotina	466	29640	1320	3376	11.3900134953	2056	6.94125590817	2	2	2	3	2	2	4	3.29206161137	18	2.55757575758	898	Subchromosomal
Ajellomycetaceae	95	38386	4619	26759	69.7103110509	22140	57.7073450451	2	2	3	5	4	9	37	43.1557606787	275	5.79324529119	1736	Subchromosomal
Amanita	UNKNOWN	9872	585	6416	64.9918962723	5831	59.1859520909	2	2	3	6	9	121	452	242.34382793	870	10.9675213675	83	Subchromosomal
Apansporoblastina	UNKNOWN	4115	277	922	22.4058323208	645	15.7509157509	2	2	2	3	2	3	7	5.83297180043	31	3.3285198556	162	Subchromosomal
Armillaria	55	22148	616	15210	68.6743724038	14594	65.9526391902	2	2	2	4	86	269	932	522.685075608	1283	24.6915584416	35	Subchromosomal
Arthrodermataceae	UNKNOWN	10107	197	7913	78.2922726823	7716	76.4944978685	2	2	2	3	539	1065	1206	1018.79021863	1755	40.1675126904	6	Chromosomal
Ascomycota	590	31744	1062	2583	8.13697076613	1521	4.79447736729	2	2	2	2	2	2	3	2.97522260937	14	2.43220338983	739	Subchromosomal
Aspergillaceae	96	27882	1521	10515	37.7125026899	8994	32.2805254468	2	2	2	3	3	242	632	287.846600095	767	6.91321499014	270	Subchromosomal
Aspergillus	64	23106	1117	14232	61.5943910673	13115	56.8093216668	2	2	2	4	18	211	912	407.421304103	950	12.7412712623	86	Subchromosomal
Atheliaceae	UNKNOWN	14457	1095	6523	45.1200110673	5428	37.5978388862	2	2	2	5	4	12	38	39.0907557872	285	5.95707762557	362	Subchromosomal
Aureobasidium	UNKNOWN	12427	525	9754	78.4903838416	9229	74.3854275812	2	2	4	16	25	70	151	116.373180234	561	18.579047619	96	Subchromosomal
Basidiomycota	519	29623	1069	2388	8.06130371671	1319	4.45562949701	2	2	2	2	2	2	3	2.40787269682	8	2.23386342376	771	Subchromosomal
Batrachochytrium	UNKNOWN	5563	195	414	7.4420276829	219	3.95092909977	2	2	2	2	2	2	2	2.19806763285	5	2.12307692308	143	Subchromosomal
Bipolaris	UNKNOWN	15288	332	12828	83.9089481947	12496	81.8443804035	2	2	2	4	405	542	643	516.597131275	932	38.6385542169	17	Chromosomal
Blastocladiales	UNKNOWN	6791	425	936	13.7829480194	511	7.54689115345	2	2	2	2	2	2	2	2.35042735043	6	2.20235294118	308	Subchromosomal
Blastomyces	UNKNOWN	11362	224	8558	75.3212462595	8334	73.4791042144	2	2	2	3	273	416	738	451.193970554	891	38.2053571429	14	Chromosomal
Boletales	115	19440	1066	8815	45.3446502058	7749	39.9021627188	2	2	2	4	7	40	138	103.729892229	445	8.26923076923	171	Subchromosomal
Botryosphaeriaceae	65	14358	963	9308	64.8279704694	8345	58.2019807505	2	2	4	10	9	21	48	32.239363988	167	9.66562824507	279	Subchromosomal
Calocera	UNKNOWN	10436	631	8364	80.1456496742	7733	74.2415514593	2	2	6	15	14	28	57	59.4359158297	379	13.2551505547	180	Subchromosomal
Candida	UNKNOWN	8780	580	7594	86.4920273349	7014	80.0684931507	2	2	3	8	19	58	99	64.853305241	188	13.0931034483	99	Subchromosomal
Candida/Lodderomyces clade	39	8900	631	7421	83.3820224719	6790	76.463963964	2	2	3	6	17	50	88	60.6380541706	222	11.7606973059	101	Subchromosomal
Cantharellales	UNKNOWN	13256	961	2335	17.6146650573	1374	10.3807796917	2	2	2	2	2	2	3	2.79614561028	9	2.42976066597	669	Subchromosomal
Capnodiales	138	24284	2645	7858	32.3587547356	5213	21.4845037916	2	2	2	3	2	3	5	4.45125986256	27	2.97088846881	1663	Subchromosomal
Capronia	UNKNOWN	11659	566	9145	78.43725877	8579	73.7090815362	2	2	3	6	37	105	192	137.371131766	546	16.1572438163	64	Subchromosomal
Ceratocystidaceae	UNKNOWN	6090	574	4750	77.9967159278	4176	68.7973640857	2	2	5	11	8	14	24	16.8938947368	55	8.27526132404	215	Subchromosomal
Cercospora	UNKNOWN	13174	267	11349	86.1469561257	11082	84.2481374487	2	2	5	43	84	173	349	217.32214292	555	42.5056179775	43	Subchromosomal
Chaetomiaceae	UNKNOWN	17251	1411	11861	68.7554344676	10450	60.6465091985	2	2	2	3	5	151	431	233.733159093	695	8.40609496811	204	Subchromosomal
Chaetomium	UNKNOWN	14602	1293	11125	76.1881933982	9832	67.4255931971	2	2	3	5	6	43	118	75.1569438202	299	8.60402165507	264	Subchromosomal
Chaetothyriales	UNKNOWN	35163	3724	12292	34.9571993288	8568	24.3803886976	2	2	2	4	2	3	6	5.22144484217	32	3.3007518797	2188	Subchromosomal
Chaetothyriomycetidae	280	31856	2445	7810	24.5165745856	5365	16.8519914562	2	2	2	3	2	3	7	5.18975672215	25	3.19427402863	1469	Subchromosomal
Chytridiomycetes	14	10063	308	665	6.6083672861	357	3.55471472668	2	2	2	2	2	2	2	2.26015037594	5	2.15909090909	225	Subchromosomal
Chytridiomycota	UNKNOWN	13713	298	623	4.54313425217	325	2.37347549843	2	2	2	2	2	2	2	2.15890850722	5	2.09060402685	220	Subchromosomal
Cladophialophora	UNKNOWN	29055	901	24158	83.1457580451	23257	80.0998794558	2	2	3	12	68	150	253	196.74815796	755	26.8124306326	109	Subchromosomal
Clavicipitaceae	118	27048	1693	15057	55.6677018634	13364	49.4450199793	2	2	2	4	7	76	557	338.129308627	1299	8.89367985824	260	Subchromosomal
Clavispora	68	6478	152	5476	84.5322630441	5324	82.4403840198	2	2	2	3	215	344	645	401.138787436	821	36.0263157895	10	Chromosomal
Coccidioides	6	9181	173	8110	88.3346040736	7937	86.6390132082	2	2	4	17	131	268	657	351.162515413	839	46.8786127168	19	Chromosomal
Colletotrichum	54	19353	1181	11424	59.0296078127	10243	52.9819479646	2	2	3	6	9	39	99	75.1066176471	327	9.67315834039	228	Subchromosomal
Coniophorineae	UNKNOWN	8620	812	5196	60.2784222738	4384	50.976744186	2	2	3	7	4	12	25	21.3571978445	138	6.39901477833	279	Subchromosomal
Cordyceps	134	28590	2697	20017	70.0139909059	17320	60.6230311516	2	2	3	5	5	19	311	202.99940051	936	7.42195031516	702	Subchromosomal
Cordycipitaceae	174	28787	2939	18329	63.6711015389	15390	53.4988007091	2	2	2	4	3	14	252	172.079055049	1065	6.23647499149	917	Subchromosomal
Cryptococcaceae	UNKNOWN	20772	2647	14383	69.2422491816	11736	56.5535851966	2	2	2	3	3	12	89	54.5701870264	269	5.43369852663	965	Subchromosomal
Cryptococcus	UNKNOWN	14318	418	12930	90.3059086465	12512	87.5087424815	2	4	11	28	32	113	211	135.586852282	408	30.9330143541	90	Subchromosomal
Cryptomycota	UNKNOWN	4814	52	112	2.32654756959	60	1.25156445557	2	2	2	2	2	2	2	2.25	4	2.15384615385	38	Subchromosomal
Cunninghamellaceae	UNKNOWN	9929	1807	6659	67.0661698056	4852	48.9655868402	2	2	3	5	3	4	6	5.03093557591	20	3.6851134477	1012	Subchromosomal
Cyberlindnera	UNKNOWN	5778	824	4425	76.5835929387	3601	62.5390760681	2	2	3	6	4	8	15	11.0316384181	51	5.37014563107	356	Subchromosomal
Dacrymycetaceae	94	9827	824	6956	70.7845731149	6132	62.5267665953	2	2	4	9	7	17	34	31.0235767683	194	8.44174757282	274	Subchromosomal
Debaryomyces	UNKNOWN	6113	72	5677	92.8676590872	5605	91.9908091252	2	2	3	15	361	653	763	615.998414656	1092	78.8472222222	7	Chromosomal
Debaryomycetaceae	122	12967	353	6373	49.1478368165	6020	46.4972580521	2	2	2	3	78	172	381	213.087243057	493	18.0538243626	23	Subchromosomal
Dermateaceae	UNKNOWN	9311	907	7068	75.9102137257	6161	66.3114842321	2	2	4	9	6	16	27	19.6723259762	93	7.79272326351	307	Subchromosomal
Diaporthales	UNKNOWN	15346	978	8959	58.3800338851	7981	52.0749053895	2	2	3	7	8	26	68	48.9013282732	230	9.16053169734	235	Subchromosomal
Diaporthe	UNKNOWN	13081	1093	9405	71.8981729226	8312	63.6398438098	2	2	4	9	7	17	36	28.8358320043	164	8.60475754803	346	Subchromosomal
Didymellaceae	UNKNOWN	12188	1606	8671	71.1437479488	7065	58.0621301775	2	2	3	7	4	8	13	9.81513089609	46	5.39912826899	723	Subchromosomal
Dikarya	723	36805	848	1847	5.01833989947	999	2.71578088895	2	2	2	2	2	2	2	2.29723876557	6	2.17806603774	617	Subchromosomal
Diplodia	44	11175	582	9271	82.9619686801	8689	77.8933213805	2	2	4	14	17	50	98	67.940783087	210	15.9295532646	121	Subchromosomal
Dothideomycetes	384	64528	5878	15735	24.3847632036	9857	15.2802753147	2	2	2	3	2	2	4	3.58341277407	26	2.67693092889	3911	Subchromosomal
Dothideomycetes incertae sedis	384	24212	3541	10390	42.9126053197	6849	28.3110119048	2	2	2	3	2	3	5	4.04446583253	25	2.93419937871	2242	Subchromosomal
Dothideomycetidae	172	33084	3739	10105	30.5434651191	6366	19.2535688362	2	2	2	3	2	3	4	3.46016823355	17	2.70259427654	2476	Subchromosomal
Emmonsia	UNKNOWN	20156	2746	15418	76.4933518555	12672	62.9320619785	2	2	3	6	4	9	17	13.095213387	125	5.61471230881	1154	Subchromosomal
Enterocytozoon	UNKNOWN	1713	67	1297	75.7151196731	1230	72.6520968695	2	2	9	28	25	36	74	48.8565921357	104	19.3582089552	21	Subchromosomal
Enterocytozoonidae	UNKNOWN	2064	130	1211	58.6724806202	1081	52.8864970646	2	2	3	14	11	19	28	22.0140379851	54	9.31538461538	41	Subchromosomal
Entomophthoromycotina	UNKNOWN	9061	122	246	2.7149321267	124	1.37152969804	2	2	2	2	2	2	2	2.0243902439	3	2.01639344262	91	Subchromosomal
Eremothecium	UNKNOWN	8660	745	7239	83.5912240185	6494	75.162037037	2	2	3	4	6	96	267	142.456278492	403	9.71677852349	118	Subchromosomal
Eremothecium gossypii	UNKNOWN	4807	13	4653	96.7963386728	4640	96.9291832045	2	9	381	754	484	772	780	706.922200731	967	357.923076923	5	Chromosomal
Erysiphaceae	UNKNOWN	6101	1032	3696	60.5802327487	2664	43.8085841145	2	2	3	4	2	4	7	5.57575757576	22	3.58139534884	570	Subchromosomal
Erysiphe	UNKNOWN	6183	1135	3583	57.9492155911	2448	39.7209151387	2	2	2	4	2	3	5	4.47195087915	29	3.15682819383	687	Subchromosomal
Eurotiales	118	36083	2053	11348	31.4497131613	9295	25.7743393506	2	2	2	2	2	64	255	160.849665139	743	5.52752070141	635	Subchromosomal
Eurotiomycetes	385	59799	3694	11052	18.4819144133	7358	12.3086702688	2	2	2	3	2	3	6	5.68476293883	38	2.99187872225	2313	Subchromosomal
Eurotiomycetidae	227	40237	2137	10309	25.6206973681	8172	20.3197652734	2	2	2	3	2	15	85	54.3723930546	439	4.82405240992	848	Subchromosomal
Exobasidiales	UNKNOWN	7684	936	2298	29.9062988027	1362	17.7713987474	2	2	2	3	2	2	3	2.76849434291	8	2.45512820513	649	Subchromosomal
Exobasidiomycetes	UNKNOWN	11572	1075	2624	22.6754234359	1549	13.408933518	2	2	2	3	2	2	3	2.79115853659	12	2.44093023256	747	Subchromosomal
Exophiala	UNKNOWN	31375	2581	19067	60.771314741	16486	52.5785361186	2	2	3	5	5	21	116	69.2844705512	326	7.38744672608	667	Subchromosomal
Fomitopsidaceae	UNKNOWN	11029	823	7965	72.2186961647	7142	64.8741938414	2	2	3	7	8	28	119	129.156685499	556	9.6780072904	187	Subchromosomal
Fonsecaea	UNKNOWN	17375	435	13892	79.9539568345	13457	77.5396139441	2	2	2	3	1542	1777	1969	1518.23423553	2042	31.9356321839	6	Chromosomal
Fungi	1055	19891	493	1049	5.27374189332	556	2.79804740577	2	2	2	2	2	2	2	2.21258341277	6	2.12778904665	362	Subchromosomal
Fungi incertae sedis	UNKNOWN	25416	613	1287	5.06373937677	674	2.65396125374	2	2	2	2	2	2	2	2.16239316239	6	2.09951060359	452	Subchromosomal
Fusarium	83	24702	1106	14616	59.1692980325	13510	54.7362450369	2	2	2	3	42	359	766	451.310207991	1269	13.2151898734	44	Subchromosomal
Fusarium fujikuroi species complex	UNKNOWN	16341	317	13615	83.318034392	13298	81.4778506219	2	2	3	10	155	703	1059	707.146015424	1761	42.9495268139	17	Chromosomal
Fusarium sambucinum species complex	UNKNOWN	13703	135	12384	90.3743705758	12249	89.5198421399	2	2	2	3	1147	2355	2528	1927.92619509	2795	91.7333333333	5	Chromosomal
Gloeophyllaceae	UNKNOWN	10826	986	7540	69.6471457602	6554	60.651489913	2	2	3	6	5	17	104	101.35729443	517	7.64705882353	280	Subchromosomal
Glomerellales	139	22663	1394	8815	38.895997882	7421	32.7739257166	2	2	2	4	3	17	52	33.376857629	152	6.32352941176	393	Subchromosomal
Hanseniaspora	UNKNOWN	5915	63	5267	89.0448013525	5204	88.278201866	2	2	3	4	631	839	915	686.848110879	926	83.6031746032	5	Chromosomal
Helotiaceae	UNKNOWN	31529	3404	16043	50.8833137746	12639	40.1123488527	2	2	2	4	3	6	29	27.1736582933	192	4.71298472385	1448	Subchromosomal
Helotiales	348	60228	5804	26939	44.7283655443	21135	35.1033085304	2	2	2	4	3	6	24	21.0945840603	217	4.64145416954	2479	Subchromosomal
Helotiales incertae sedis	UNKNOWN	34973	3560	16584	47.4194378521	13024	37.2614653964	2	2	2	4	3	7	26	20.5748914616	180	4.65842696629	1517	Subchromosomal
Herpotrichiellaceae	UNKNOWN	71935	5638	40267	55.9769236116	34629	48.1526802475	2	2	2	4	4	26	86	63.6602428788	509	7.14207165662	1373	Subchromosomal
Hymenochaetaceae	UNKNOWN	7024	840	2987	42.5256264237	2147	30.6539120503	2	2	2	3	2	4	9	6.93103448276	34	3.55595238095	467	Subchromosomal
Hymenochaetales	UNKNOWN	10101	1029	3610	35.739035739	2581	25.6026187878	2	2	2	3	2	4	9	7.60387811634	52	3.50826044704	578	Subchromosomal
Hypocreaceae	137	17099	1213	8457	49.459032692	7244	42.4146612799	2	2	2	3	4	28	66	48.0542745654	219	6.97197032152	259	Subchromosomal
Hypocreales	246	72749	6600	29827	40.999876287	23227	31.9363665113	2	2	2	3	2	6	35	28.9562141684	301	4.51924242424	2872	Subchromosomal
Hypocreales incertae sedis	UNKNOWN	14839	1478	11178	75.328526181	9700	65.4565085363	2	2	3	8	6	16	32	22.2742887815	97	7.56292286874	475	Subchromosomal
Hypocreomycetidae	358	59011	3774	14349	24.3158055278	10575	17.9264633588	2	2	2	3	2	4	23	16.7520384696	120	3.80206677266	1980	Subchromosomal
Hypoxylaceae	UNKNOWN	11938	617	9083	76.0847713185	8466	71.0354086256	2	2	4	16	18	41	87	71.7548166905	377	14.7212317666	137	Subchromosomal
Kazachstania	UNKNOWN	6760	304	5295	78.3284023669	4991	74.0504451039	2	2	2	14	33	70	141	88.2963172805	215	17.4177631579	47	Subchromosomal
Kluyveromyces	UNKNOWN	5112	23	4931	96.4593114241	4908	96.3864886096	2	2	2	432	442	557	925	694.956601095	1148	214.391304348	6	Chromosomal
Komagataella phaffii GS115	UNKNOWN	5174	37	4897	94.6463084654	4860	94.2956926659	2	2	4	7	1137	1251	1452	1174.6348785	1452	132.351351351	3	Chromosomal
Kwoniella	UNKNOWN	8507	327	7617	89.5380275068	7290	85.8960763521	2	3	7	27	31	73	124	81.2953918866	198	23.2935779817	74	Subchromosomal
Laccaria	UNKNOWN	13807	809	8937	64.7280365032	8128	58.9540871836	2	2	3	7	10	61	305	163.451158107	645	11.0469715698	133	Subchromosomal
Lachancea	UNKNOWN	5120	62	4822	94.1796875	4760	93.3333333333	2	2	20	134	134	205	258	205.642472003	403	77.7741935484	17	Chromosomal
Laetiporaceae	UNKNOWN	11563	721	7223	62.4664879357	6502	56.3285107858	2	2	3	9	10	27	92	92.2507268448	529	10.0180305132	166	Subchromosomal
Leotiomycetes	UNKNOWN	44987	3126	11889	26.42763465	8763	19.4876242578	2	2	2	3	2	4	19	12.281184288	96	3.80326295585	1640	Subchromosomal
Lichtheimia	UNKNOWN	11378	549	9720	85.428018984	9171	80.7448494453	2	2	7	22	21	41	79	57.1405349794	226	17.7049180328	148	Subchromosomal
Lyophyllaceae	UNKNOWN	11548	786	6727	58.2525112574	5941	51.5353920888	2	2	2	5	7	29	206	117.481343838	475	8.55852417303	156	Subchromosomal
Magnaporthaceae	UNKNOWN	13357	680	9041	67.687354945	8361	62.6902601785	2	2	2	5	23	77	181	137.292003097	599	13.2955882353	84	Subchromosomal
Malassezia	UNKNOWN	4756	18	4067	85.5130361648	4049	85.4940878378	2	2	2	353	353	466	685	519.026063437	816	225.944444444	6	Chromosomal
Massarineae	UNKNOWN	29720	4061	15818	53.2234185734	11757	39.5858585859	2	2	3	4	2	5	9	7.78669869769	62	3.89509972913	2084	Subchromosomal
Meliniomyces	UNKNOWN	22029	1601	12652	57.4333832675	11051	50.2112772048	2	2	3	5	5	24	112	75.5972178312	383	7.90256089944	374	Subchromosomal
Metarhizium	89	14307	385	10578	73.9358356049	10193	71.3445789879	2	2	2	4	186	723	1321	749.774437512	1572	27.4753246753	11	Chromosomal
Metschnikowiaceae	72	6711	177	5480	81.6569810758	5303	79.2557166343	2	2	2	3	116	254	320	288.046350365	685	30.9604519774	15	Chromosomal
Microascaceae	UNKNOWN	10362	517	6797	65.5954448948	6280	60.7232643589	2	2	2	4	31	89	176	140.928203619	480	13.1470019342	50	Subchromosomal
Microascales	UNKNOWN	12953	1109	6490	50.1042229599	5381	41.6067424418	2	2	2	5	3	13	27	18.4169491525	101	5.85211902615	364	Subchromosomal
Microbotryomycetes	UNKNOWN	8191	1321	3782	46.1726284947	2461	30.1187125199	2	2	2	3	2	3	4	3.68059227922	24	2.86298258895	848	Subchromosomal
Microbotryum	UNKNOWN	7040	336	6360	90.3409090909	6024	85.811965812	2	4	8	22	18	42	81	67.1411949686	318	18.9285714286	98	Subchromosomal
Microsporidia	UNKNOWN	8305	383	1092	13.148705599	709	8.55763427882	2	2	2	3	2	3	4	4.19597069597	20	2.85117493473	247	Subchromosomal
Microsporidia incertae sedis	UNKNOWN	6528	372	1070	16.3909313725	698	10.725261217	2	2	2	3	2	3	5	4.23925233645	20	2.87634408602	238	Subchromosomal
Microstromatales incertae sedis	UNKNOWN	6212	935	2392	38.5061171925	1457	23.5303617571	2	2	2	3	2	2	4	3.02090301003	11	2.55828877005	636	Subchromosomal
Moesziomyces	UNKNOWN	6606	36	6280	95.0650923403	6244	94.8071667173	2	18	169	214	175	268	432	321.164968153	699	174.444444444	16	Chromosomal
Moniliophthora	UNKNOWN	15545	1074	4387	28.2212930203	3313	21.3397745572	2	2	2	4	2	5	13	9.90540232505	56	4.08472998138	526	Subchromosomal
Mortierella	UNKNOWN	9484	1491	5947	62.7056094475	4456	47.0836855452	2	2	3	5	3	5	8	6.57423911216	43	3.9885982562	788	Subchromosomal
Mortierellaceae	UNKNOWN	9767	1497	5888	60.2846319238	4391	45.0497589002	2	2	3	5	3	5	8	6.19089673913	32	3.9331997328	796	Subchromosomal
Mucor	UNKNOWN	11489	1224	10095	87.8666550614	8871	77.3476327491	2	3	6	11	7	12	18	13.814858841	54	8.24754901961	561	Subchromosomal
Mucorales	UNKNOWN	14666	1982	6441	43.9179053593	4459	30.4451727434	2	2	3	4	2	3	5	4.30973451327	18	3.24974772957	1177	Subchromosomal
Mucorineae	UNKNOWN	13193	2124	8156	61.8206624725	6032	45.7906323541	2	2	3	5	3	4	7	5.29744973026	23	3.83992467043	1188	Subchromosomal
Mucoromycota	UNKNOWN	13884	376	788	5.67559781043	412	2.97172533179	2	2	2	2	2	2	2	2.1421319797	4	2.09574468085	278	Subchromosomal
Mucoromycotina	UNKNOWN	9904	286	593	5.98747980614	307	3.10602994739	2	2	2	2	2	2	2	2.10961214165	4	2.07342657343	212	Subchromosomal
Mycosphaerellaceae	UNKNOWN	22416	1645	11498	51.2937187723	9853	43.994463297	2	2	3	7	5	16	32	20.6905548791	81	6.9896656535	497	Subchromosomal
Myxotrichaceae	UNKNOWN	15926	864	8254	51.8272008037	7390	46.4604551741	2	2	2	3	14	62	140	89.5580324691	289	9.55324074074	98	Subchromosomal
Naumovozyma	UNKNOWN	5712	112	5135	89.8984593838	5023	88.2466619817	2	3	15	53	57	159	204	146.647127556	330	45.8482142857	26	Subchromosomal
Nectriaceae	246	23953	1593	10590	44.2115810128	8997	37.5924455772	2	2	2	3	3	42	181	102.846458924	439	6.64783427495	355	Subchromosomal
Nematocida	UNKNOWN	2111	22	1902	90.0994789199	1880	89.9091343855	2	5	41	73	87	299	344	244.663512093	403	86.4545454545	6	Chromosomal
Neocallimastigaceae	UNKNOWN	13606	479	7375	54.2040276349	6896	50.7581333726	2	2	6	20	18	35	66	48.2509830508	166	15.3966597077	131	Subchromosomal
Neurospora	8	9555	78	9187	96.1486132915	9109	95.5322496067	2	2	8	76	293	832	975	697.222488299	1172	117.782051282	9	Chromosomal
Nosema	UNKNOWN	2113	257	1226	58.0217699953	969	46.2971810798	2	2	3	5	3	6	14	9.10929853181	31	4.77042801556	120	Subchromosomal
Nosematidae	UNKNOWN	2870	258	878	30.5923344948	620	21.7543859649	2	2	2	4	2	4	7	5.66287015945	24	3.40310077519	148	Subchromosomal
Ogataea	UNKNOWN	5413	59	5050	93.2939220395	4991	92.545892824	2	2	24	137	150	249	320	239.552871287	429	85.593220339	15	Chromosomal
Omphalotaceae	UNKNOWN	10709	905	4777	44.6073396209	3872	36.2241556741	2	2	2	5	3	8	22	18.2685786058	128	5.27845303867	355	Subchromosomal
Onygenales	136	33412	2330	19109	57.1920268167	16779	50.2485625299	2	2	2	4	6	45	98	68.5280757758	384	8.20128755365	376	Subchromosomal
Onygenales incertae sedis	127	15529	514	13104	84.3840556378	12590	81.1786704494	2	2	5	32	38	77	138	101.364316239	424	25.4941634241	109	Subchromosomal
Ophiocordyceps	UNKNOWN	11423	1632	7141	62.514225685	5509	48.3118477594	2	2	3	5	3	6	12	8.627223078	43	4.3756127451	787	Subchromosomal
Ophiocordycipitaceae	158	23324	1892	12182	52.2294632139	10290	44.1555097837	2	2	2	3	3	78	360	221.633393531	913	6.43868921776	473	Subchromosomal
Ophiostomataceae	UNKNOWN	16044	1239	9320	58.0902518075	8081	50.4306040939	2	2	2	3	5	34	72	68.0373390558	420	7.52219531881	234	Subchromosomal
Orbiliaceae	UNKNOWN	10694	412	8063	75.3974191135	7651	71.6788457935	2	2	4	15	30	79	184	105.964653355	299	19.5703883495	68	Subchromosomal
Paracoccidioides	22	7840	99	7203	91.875	7104	90.8439897698	2	2	5	42	231	339	608	407.296265445	805	72.7575757576	13	Chromosomal
Paxillaceae	UNKNOWN	12709	1121	7789	61.287276733	6668	52.5494522815	2	2	3	7	5	15	32	25.2873282835	146	6.94826048171	354	Subchromosomal
Paxillus	UNKNOWN	12908	1363	7927	61.4115277347	6564	50.9310986965	2	2	3	6	4	10	20	16.7159076574	117	5.81584739545	517	Subchromosomal
Penicillium	UNKNOWN	16053	851	9418	58.6681617143	8567	53.4335433169	2	2	2	3	31	94	171	134.553408367	575	11.0669800235	66	Subchromosomal
Pezizomycotina	442	33505	1539	4234	12.6369198627	2695	8.04837987158	2	2	2	3	2	2	5	4.13367973547	23	2.75113710201	1010	Subchromosomal
Phaffomycetaceae	UNKNOWN	10263	1352	6313	61.5122283933	4961	48.4330762472	2	2	3	5	3	6	14	10.3945826073	52	4.66937869822	628	Subchromosomal
Phanerochaetaceae	UNKNOWN	10640	985	6919	65.0281954887	5934	55.8757062147	2	2	3	7	5	13	35	39.2569735511	236	7.02436548223	328	Subchromosomal
Phialocephala	UNKNOWN	21422	1963	12149	56.7127252357	10186	47.5936828334	2	2	3	6	4	12	31	20.0968804017	103	6.18899643403	672	Subchromosomal
Phialophora	UNKNOWN	20561	1957	14906	72.4964739069	12949	63.0397741103	2	2	3	5	5	22	81	45.7677445324	231	7.61676034747	532	Subchromosomal
Physalacriaceae	91	14799	1237	5324	35.9754037435	4087	27.6541037959	2	2	2	3	2	6	19	13.6078136739	84	4.30396119644	572	Subchromosomal
Pichia	UNKNOWN	5518	168	4535	82.1855744835	4367	79.4288832303	2	2	9	31	35	70	152	99.5221609702	266	26.994047619	40	Subchromosomal
Pichiaceae	UNKNOWN	7183	558	4442	61.8404566337	3884	54.2230908837	2	2	4	11	7	14	27	18.8316073841	65	7.9605734767	193	Subchromosomal
Piromyces	UNKNOWN	12017	472	7803	64.9330115669	7331	61.1069434025	2	2	5	19	21	46	84	57.4564910932	183	16.531779661	111	Subchromosomal
Pisolithus	28	11619	615	7939	68.3277390481	7324	63.1433744288	2	2	2	4	20	161	332	259.624511903	845	12.9089430894	54	Subchromosomal
Pleistophoridae	UNKNOWN	2238	225	1857	82.9758713137	1632	73.5798016231	2	3	5	10	7	15	24	16.985998923	54	8.25333333333	89	Subchromosomal
Pleosporaceae	UNKNOWN	19167	837	12032	62.7745604424	11195	58.4686896119	2	2	2	4	55	126	210	153.941489362	417	14.3751493429	60	Subchromosomal
Pleosporales	242	55466	6452	21700	39.123066383	15248	27.5006312448	2	2	2	3	2	3	8	6.82046082949	70	3.36329820211	3740	Subchromosomal
Pleosporineae	100	32197	3154	16248	50.4643289747	13094	40.6936631756	2	2	2	4	3	9	24	15.9042343673	85	5.15155358275	1248	Subchromosomal
Pneumocystis	UNKNOWN	3629	23	3499	96.4177459355	3476	96.314768634	2	75	162	197	162	195	262	199.130894541	290	152.130434783	12	Chromosomal
Polyporaceae	UNKNOWN	14146	736	8442	59.6776473915	7706	54.5518901317	2	2	2	7	14	40	280	206.882729211	780	11.4701086957	118	Subchromosomal
Polyporales	UNKNOWN	27014	1319	10139	37.5323906123	8820	32.6739275395	2	2	2	3	4	39	252	206.709438801	1104	7.68688400303	195	Subchromosomal
Pseudocercospora	UNKNOWN	13452	856	9573	71.1641391615	8717	64.897260274	2	2	4	13	12	27	59	38.3019951948	156	11.183411215	225	Subchromosomal
Puccinia	UNKNOWN	14349	518	6858	47.7942713778	6340	44.2459348175	2	2	3	16	18	34	62	47.213764946	215	13.2393822394	123	Subchromosomal
Puccinia graminis f. sp. tritici	UNKNOWN	15850	1015	10150	64.0378548896	9135	57.7068856601	2	2	3	12	11	26	44	31.4937931034	135	10.0	268	Subchromosomal
Pucciniales	115	7975	370	827	10.3699059561	457	5.74481458202	2	2	2	2	2	2	3	2.41958887545	9	2.23513513514	267	Subchromosomal
Pucciniomycotina	338	10627	520	1149	10.8120824315	629	5.93004619591	2	2	2	2	2	2	2	2.37684943429	7	2.20961538462	376	Subchromosomal
Pyrenophora	UNKNOWN	11885	477	10190	85.7383256205	9713	81.8626211547	2	3	9	26	23	49	83	60.7740922473	186	21.3626834382	133	Subchromosomal
Rachicladosporium	UNKNOWN	18909	2437	13417	70.9556295944	10980	58.129069829	2	2	4	7	4	8	14	10.2205411046	48	5.50553959787	1112	Subchromosomal
Rhizopus	UNKNOWN	11504	1774	7384	64.1863699583	5610	48.8505747126	2	2	3	5	3	5	8	6.30417118093	28	4.16234498309	941	Subchromosomal
Rhodotorula	UNKNOWN	6384	1111	3046	47.7130325815	1935	30.4054054054	2	2	2	3	2	3	4	3.44780039396	12	2.74167416742	730	Subchromosomal
Rhynchosporium	UNKNOWN	13846	123	12972	93.6877076412	12849	92.933603356	2	2	6	79	256	474	651	450.580635214	848	105.463414634	19	Chromosomal
Russulales	UNKNOWN	12704	1156	4797	37.7597607053	3641	28.7054556922	2	2	2	3	2	6	17	10.55638941	42	4.14965397924	556	Subchromosomal
Rutstroemia	UNKNOWN	11996	202	9987	83.252750917	9785	81.7050768203	2	2	3	5	221	427	598	443.803043957	927	49.4405940594	16	Chromosomal
Saccharomyces	16	5866	32	5492	93.6242754859	5460	93.397194663	2	2	78	304	268	432	489	403.69410051	712	171.625	10	Chromosomal
Saccharomycetaceae	114	25680	1992	15121	58.8823987539	13129	51.1652377241	2	2	2	4	4	42	477	210.278619139	833	7.59086345382	432	Subchromosomal
Saccharomycetales	590	33815	2391	12775	37.7790921189	10384	30.7264388223	2	2	2	4	3	11	36	23.5097455969	124	5.34295273944	894	Subchromosomal
Saccharomycetales incertae sedis	UNKNOWN	9684	1442	4276	44.1553077241	2834	29.3253311258	2	2	2	3	2	3	5	3.97708138447	20	2.9653259362	908	Subchromosomal
Schizosaccharomyces	UNKNOWN	5229	30	4727	90.3996940142	4697	90.1708581302	2	2	2	56	453	611	966	700.518087582	1095	157.566666667	5	Chromosomal
Sclerodermatineae	84	12287	731	7550	61.447057866	6819	55.5881633651	2	2	2	5	10	59	161	104.574569536	431	10.3283173735	105	Subchromosomal
Sclerotinia	UNKNOWN	10816	689	9026	83.450443787	8337	77.2230455724	2	2	4	12	13	37	80	58.9610015511	235	13.1001451379	161	Subchromosomal
Sclerotiniaceae	UNKNOWN	12283	823	9440	76.8541887161	8617	70.2682867161	2	2	4	13	12	29	52	40.9097457627	160	11.4702308627	216	Subchromosomal
Serendipita	77	8733	1247	5262	60.2542081759	4015	46.0805692643	2	2	3	5	3	5	9	7.41049030787	41	4.21972734563	641	Subchromosomal
Sistotremastrum	UNKNOWN	12418	598	10548	84.9412143662	9950	80.2548798193	2	3	7	18	17	41	156	115.592718999	585	17.6387959866	152	Subchromosomal
Sordariaceae	62	9542	456	8365	87.6650597359	7909	83.0602814535	2	2	5	18	21	57	115	100.335803945	517	18.3442982456	97	Subchromosomal
Sordariales	146	20036	1735	11093	55.3653423837	9358	46.7525979217	2	2	2	3	3	31	87	52.688452177	262	6.39365994236	445	Subchromosomal
Sordariomycetes	394	80953	4612	16116	19.9078477635	11504	14.2142265825	2	2	2	3	2	3	18	14.2273517002	115	3.49436253252	2598	Subchromosomal
Sordariomycetidae	364	36979	2328	11903	32.1885394413	9575	25.9070862307	2	2	2	3	2	17	59	40.3749474922	199	5.11297250859	840	Subchromosomal
Sporothrix	UNKNOWN	12915	565	9786	75.7723577236	9221	71.5083365646	2	2	2	4	65	136	267	211.770692826	732	17.3203539823	43	Subchromosomal
Stachybotrys	UNKNOWN	11529	599	9460	82.0539509064	8861	76.9919193675	2	2	4	11	19	57	167	100.435095137	316	15.7929883139	103	Subchromosomal
Strophariaceae	UNKNOWN	15101	992	7784	51.5462552149	6792	45.0368012731	2	2	2	5	6	25	129	93.4033915725	487	7.84677419355	213	Subchromosomal
Suillineae	UNKNOWN	11163	819	7139	63.9523425602	6320	56.7172215741	2	2	3	8	7	22	56	70.9638604847	477	8.71672771673	219	Subchromosomal
Talaromyces	UNKNOWN	16350	816	9669	59.1376146789	8853	54.2131047152	2	2	2	3	86	286	554	333.881373462	833	11.8492647059	22	Subchromosomal
Taphrinomycotina	467	9663	741	2324	24.0505019145	1583	16.4160530955	2	2	2	3	2	3	6	5.44234079174	36	3.1363022942	451	Subchromosomal
Teratosphaeriaceae	UNKNOWN	11382	1940	5977	52.5127394131	4037	35.5307164232	2	2	2	3	2	3	5	4.34080642463	19	3.08092783505	1193	Subchromosomal
Tetrapisispora	UNKNOWN	8042	809	5936	73.8124844566	5127	63.9117427076	2	2	3	7	5	18	35	24.0690700809	90	7.33745364648	234	Subchromosomal
Tilletia	UNKNOWN	12298	1014	8068	65.6041632786	7054	57.4523538036	2	2	3	10	7	18	33	22.494546356	83	7.95660749507	297	Subchromosomal
Tolypocladium	UNKNOWN	10807	384	8058	74.5627833811	7674	71.1411884676	2	2	2	7	57	163	248	168.919086622	417	20.984375	39	Subchromosomal
Trametes	UNKNOWN	13202	572	9121	69.0880169671	8549	64.8535882264	2	2	3	9	24	82	253	217.264444688	861	15.9458041958	74	Subchromosomal
Tremellales	153	9558	1103	5559	58.160703076	4456	46.7183895995	2	2	3	6	3	7	15	11.1212448282	53	5.0398912058	482	Subchromosomal
Tremellomycetes	301	9236	1153	3652	39.5409268081	2499	27.1158854167	2	2	2	4	2	3	6	4.65772179628	20	3.16738941891	697	Subchromosomal
Trichocomaceae	UNKNOWN	18409	1132	8701	47.2649247651	7569	41.1604763717	2	2	2	3	5	46	110	77.3546718768	405	7.68639575972	175	Subchromosomal
Trichoderma	92	17466	652	13138	75.2204282606	12486	71.5694141924	2	2	2	4	323	594	675	542.532501142	1111	20.1503067485	16	Chromosomal
Trichomonascaceae	UNKNOWN	6262	818	2415	38.5659533695	1597	25.5847484781	2	2	2	3	2	3	5	3.95072463768	21	2.95232273839	516	Subchromosomal
Trichophyton	UNKNOWN	10709	120	9226	86.1518349052	9106	85.1903826364	2	2	2	2	1245	1249	2457	1670.63602861	2457	76.8833333333	4	Chromosomal
Trichosporonaceae	UNKNOWN	7066	1170	4153	58.7744126804	2983	42.3360772069	2	2	3	4	2	4	7	5.31061882976	31	3.54957264957	651	Subchromosomal
Tuber	141	8409	224	6987	83.089546914	6763	80.6174752652	2	2	8	30	48	118	188	127.287677115	299	31.1919642857	42	Subchromosomal
Ustilaginaceae	72	16710	1623	10945	65.499700778	9322	55.8538046735	2	2	2	3	3	185	341	244.247144815	923	6.74368453481	363	Subchromosomal
Ustilaginales	230	9549	1029	5915	61.9436590219	4886	51.275055095	2	2	3	5	4	11	28	19.6153846154	90	5.74829931973	367	Subchromosomal
Ustilaginomycotina	266	13063	1214	3364	25.7521243206	2150	16.4839377444	2	2	2	3	2	3	4	3.52199762188	13	2.77100494234	794	Subchromosomal
Ustilago	33	10216	776	8406	82.2826938136	7630	74.8332679482	2	2	2	3	31	161	238	159.09398049	391	10.8324742268	44	Subchromosomal
Verticillium	UNKNOWN	15062	982	9510	63.1390253618	8528	56.6945884856	2	2	3	11	9	23	46	31.3911671924	160	9.68431771894	275	Subchromosomal
Wallemia	UNKNOWN	4995	317	3987	79.8198198198	3670	73.7688442211	2	4	8	14	10	20	46	31.5673438676	109	12.5772870662	122	Subchromosomal
Wickerhamomyces	UNKNOWN	6146	275	5515	89.7331597787	5240	85.5370551747	2	3	10	27	21	39	71	51.2759746147	168	20.0545454545	86	Subchromosomal
Xylariales	UNKNOWN	27691	1737	10745	38.8032212632	9008	32.5539373351	2	2	2	3	3	20	68	41.4160074453	169	6.18595279217	473	Subchromosomal
Zygosaccharomyces	UNKNOWN	6293	260	5670	90.1001112347	5410	86.2426271322	2	2	3	7	68	192	328	207.170723104	458	21.8076923077	21	Subchromosomal
Zymoseptoria	UNKNOWN	10817	775	9075	83.8957197005	8300	76.8732055201	2	3	6	14	11	23	43	35.1190082645	198	11.7096774194	252	Subchromosomal
leotiomyceta	UNKNOWN	121701	5102	14377	11.8133786904	9275	7.62238969108	2	2	2	3	2	2	5	5.74285316825	50	2.81791454332	3305	Subchromosomal
saccharomyceta	590	32359	1222	2980	9.20918446182	1758	5.43616067287	2	2	2	2	2	2	3	2.98926174497	14	2.43862520458	850	Subchromosomal
sordariomyceta	394	85646	4459	12931	15.0981948953	8472	9.89419101675	2	2	2	3	2	2	6	5.66970845256	49	2.89997757345	2843	Subchromosomal

## Sheet: Genomicus_Metazoa_51
Ancestor	Age (My)	AncGenes	CARs	Genes in CARs	%Cov	NbInt	%CovInt	Min	25%	50%	75%	G75	G50	G25	WeigthedAverage	Max	Mean	L70	Chromosomal
Acalyptratae	UNKNOWN	17461	1848	8430	48.279	6582	37.7387	2	2	3	5	3	7	12	8.70344	38	4.56169	861	Subchromosomal
Acari	UNKNOWN	23237	611	1287	5.53858	676	2.91166	2	2	2	2	2	2	2	2.17638	6	2.10638	450	Subchromosomal
Acariformes	UNKNOWN	14750	368	773	5.24068	405	2.74949	2	2	2	2	2	2	2	2.17723	7	2.10054	271	Subchromosomal
Actiniaria	UNKNOWN	20966	1855	4754	22.6748	2899	13.8404	2	2	2	3	2	2	3	3.04375	15	2.5628	1261	Subchromosomal
Aculeata	UNKNOWN	13739	1571	8639	62.8794	7068	51.5198	2	2	3	6	4	8	16	11.313	52	5.49905	675	Subchromosomal
Annelida	UNKNOWN	20300	892	1918	9.44828	1026	5.05917	2	2	2	2	2	2	2	2.2513	6	2.15022	652	Subchromosomal
Anopheles	UNKNOWN	23963	485	13635	56.9002	13150	54.9221	2	2	2	4	133	530	1401	753.846	2084	28.1134	20	Chromosomal
Anopheles coluzzii anc	UNKNOWN	17923	559	14777	82.4471	14218	79.4169	2	2	2	3	208	479	1207	654.526	1652	26.4347	21	Chromosomal
Anopheles sinensis anc	UNKNOWN	15132	445	12240	80.8882	11795	78.0506	2	2	3	28	50	103	194	153.402	650	27.5056	75	Subchromosomal
Anopheles stephensi anc	UNKNOWN	13427	187	12103	90.1393	11916	88.8789	2	2	4	80	124	247	352	268.564	721	64.7219	35	Chromosomal
Apinae	UNKNOWN	11997	411	9693	80.7952	9282	77.4985	2	3	10	25	25	58	118	80.608	313	23.5839	108	Subchromosomal
Apocrita	UNKNOWN	14575	1873	6597	45.2624	4724	32.4562	2	2	2	4	2	4	7	5.8037	30	3.52216	1048	Subchromosomal
Arachnida	UNKNOWN	27618	767	1613	5.84039	846	3.06544	2	2	2	2	2	2	2	2.17173	6	2.103	565	Subchromosomal
Arthropoda	UNKNOWN	51695	1042	2235	4.32344	1193	2.30866	2	2	2	2	2	2	2	2.23937	6	2.14491	763	Subchromosomal
Bilateria	UNKNOWN	56484	1124	2431	4.30387	1307	2.31475	2	2	2	2	2	2	2	2.28013	8	2.16281	820	Subchromosomal
Bombus	UNKNOWN	12038	163	10009	83.145	9846	81.9271	2	2	13	78	99	234	311	230.234	556	61.4049	34	Chromosomal
Caenorhabditis	UNKNOWN	24686	579	14666	59.4102	14087	57.111	2	2	3	11	39	396	1062	652.153	1977	25.3299	47	Chromosomal
Calyptratae	UNKNOWN	19453	1048	10910	56.0839	9862	50.7487	2	2	3	11	12	28	52	43.1083	238	10.4103	244	Subchromosomal
Cellia	UNKNOWN	26103	472	15127	57.9512	14655	56.186	2	2	2	2	2049	2898	4277	2677.57	4277	32.0487	4	Chromosomal
Chironomoidea	UNKNOWN	14320	1220	2895	20.2165	1675	11.7133	2	2	2	2	2	2	3	2.74162	15	2.37295	858	Subchromosomal
Cimicomorpha	UNKNOWN	13532	1245	3204	23.6772	1959	14.4982	2	2	2	3	2	2	4	3.06804	9	2.57349	845	Subchromosomal
Cnidaria	UNKNOWN	23361	519	1080	4.62309	561	2.4035	2	2	2	2	2	2	2	2.13704	6	2.08092	384	Subchromosomal
Crustacea	UNKNOWN	19269	443	931	4.83159	488	2.5352	2	2	2	2	2	2	2	2.16864	5	2.10158	327	Subchromosomal
Cucujiformia	UNKNOWN	17756	2100	6383	35.9484	4283	24.1486	2	2	2	3	2	3	5	4.30691	25	3.03952	1302	Subchromosomal
Culicidae	UNKNOWN	22465	1897	9614	42.7955	7717	34.3818	2	2	3	6	3	8	16	11.5794	74	5.068	807	Subchromosomal
Culicinae	UNKNOWN	16942	1426	10285	60.7071	8859	52.352	2	2	3	8	6	14	27	19.4694	95	7.21248	478	Subchromosomal
Culicomorpha	UNKNOWN	25413	2322	6305	24.8101	3983	15.6854	2	2	2	3	2	3	4	3.61983	32	2.71533	1534	Subchromosomal
Cyclorrhapha	UNKNOWN	20931	1712	4438	21.203	2726	13.0362	2	2	2	3	2	2	4	3.40243	31	2.59229	1157	Subchromosomal
Daphnia	UNKNOWN	16426	1316	7383	44.947	6067	36.9804	2	2	4	7	4	8	14	10.2775	58	5.61018	575	Subchromosomal
Deuterostomia	UNKNOWN	20654	862	1885	9.12656	1023	4.95784	2	2	2	2	2	2	2	2.31565	8	2.18677	626	Subchromosomal
Diptera	UNKNOWN	33490	2337	6043	18.0442	3706	11.0726	2	2	2	3	2	2	3	3.41867	35	2.58579	1582	Subchromosomal
Drosophila	UNKNOWN	18644	475	12697	68.1023	12222	65.625	2	2	2	8	81	282	489	305.78	890	26.7305	37	Chromosomal
Ecdysozoa	UNKNOWN	48781	727	1530	3.13647	803	1.64681	2	2	2	2	2	2	2	2.16471	6	2.10454	536	Subchromosomal
Entomobryomorpha	UNKNOWN	14897	1034	3028	20.3262	1994	13.4032	2	2	2	3	2	3	5	4.33752	25	2.92843	656	Subchromosomal
Eumetazoa	UNKNOWN	45501	730	1538	3.38015	808	1.77657	2	2	2	2	2	2	2	2.18075	6	2.10685	538	Subchromosomal
Gastropoda	UNKNOWN	20378	1175	2603	12.7736	1428	7.01444	2	2	2	2	2	2	2	2.3446	6	2.21532	850	Subchromosomal
Glossina	UNKNOWN	22479	792	14688	65.341	13896	61.8727	2	2	2	5	62	162	273	184.802	535	18.5455	63	Subchromosomal
Hemiptera	UNKNOWN	24622	1295	2920	11.8593	1625	6.60515	2	2	2	2	2	2	3	2.46781	10	2.25483	930	Subchromosomal
Hexapoda	UNKNOWN	39971	1040	2260	5.6541	1220	3.05374	2	2	2	2	2	2	2	2.30088	8	2.17308	758	Subchromosomal
Holometabola	UNKNOWN	42495	2614	6749	15.8819	4135	9.73514	2	2	2	3	2	2	3	3.26226	23	2.58187	1770	Subchromosomal
Ixodes scapularis anc	UNKNOWN	19677	2965	13017	66.1534	10052	51.137	2	2	3	5	3	5	10	7.73135	43	4.39022	1487	Subchromosomal
Lophotrochozoa	UNKNOWN	41787	1922	4353	10.4171	2431	5.82038	2	2	2	2	2	2	3	2.44544	7	2.26483	1378	Subchromosomal
Mandibulata	UNKNOWN	43507	954	2056	4.72568	1102	2.53409	2	2	2	2	2	2	2	2.25973	8	2.15514	697	Subchromosomal
Metazoa	UNKNOWN	12385	265	557	4.49738	292	2.3615	2	2	2	2	2	2	2	2.15978	4	2.10189	195	Subchromosomal
Mollusca	UNKNOWN	28222	1642	3702	13.1174	2060	7.30445	2	2	2	2	2	2	3	2.42572	7	2.25457	1179	Subchromosomal
Muscinae	UNKNOWN	13793	1313	9949	72.1308	8636	62.7024	2	2	4	9	6	13	25	19.0316	104	7.5773	489	Subchromosomal
Myrmicinae	UNKNOWN	11757	621	8956	76.1759	8335	71.0147	2	2	5	17	16	34	68	45.1921	142	14.4219	163	Subchromosomal
Myzomyia	UNKNOWN	16402	231	13079	79.7403	12848	78.4275	2	2	2	3	465	1165	1761	1313.73	2941	56.619	9	Chromosomal
NAME_0	UNKNOWN	13828	137	12416	89.7888	12279	88.9267	2	2	2	41	245	403	967	668.786	1753	90.6277	16	Chromosomal
NAME_1	UNKNOWN	20732	600	15100	72.8343	14500	70.0077	2	2	3	11	58	150	244	176.502	737	25.1667	71	Subchromosomal
NAME_2	UNKNOWN	16259	317	12860	79.0947	12543	77.24	2	2	2	5	200	446	851	572.585	1671	40.5678	20	Chromosomal
Nematocera	UNKNOWN	30134	2479	6752	22.4066	4273	14.1894	2	2	2	3	2	3	4	3.63418	32	2.72368	1635	Subchromosomal
Nematoda	UNKNOWN	13441	102	206	1.53262	104	0.774905	2	2	2	2	2	2	2	2.02913	3	2.01961	76	Subchromosomal
Nemorhina	UNKNOWN	20930	819	16469	78.6861	15650	74.8446	2	2	3	17	34	73	152	105.531	480	20.1087	138	Subchromosomal
Neocellia	UNKNOWN	18046	303	12240	67.8267	11937	66.221	2	2	3	45	86	164	287	201.772	724	40.396	49	Chromosomal
Neomyzomyia	UNKNOWN	14440	226	12622	87.41	12396	85.9639	2	2	2	15	185	515	790	515.547	986	55.8496	18	Chromosomal
Neoptera	UNKNOWN	48028	2307	5615	11.6911	3308	6.89052	2	2	2	3	2	2	3	2.86572	16	2.4339	1605	Subchromosomal
Nymphalidae	UNKNOWN	17110	851	10902	63.7171	10051	58.8122	2	2	4	14	14	34	70	52.0466	278	12.8108	205	Subchromosomal
Nyssorhynchus	UNKNOWN	12691	550	10995	86.6362	10445	82.4323	2	2	6	20	26	60	138	88.9678	431	19.9909	117	Subchromosomal
Obtectomera	UNKNOWN	16826	1217	8897	52.8765	7680	45.698	2	2	3	9	6	15	28	19.6843	105	7.3106	404	Subchromosomal
Onchocercidae	UNKNOWN	11064	239	9033	81.6432	8794	79.6269	2	3	11	27	40	244	428	266.084	741	37.795	36	Chromosomal
Pancrustacea	UNKNOWN	44677	970	2083	4.66235	1113	2.49233	2	2	2	2	2	2	2	2.26356	9	2.14742	710	Subchromosomal
Paraneoptera	UNKNOWN	27505	1616	3765	13.6884	2149	7.81881	2	2	2	2	2	2	3	2.61806	11	2.32983	1145	Subchromosomal
Parasitengona	UNKNOWN	12191	1033	2465	20.2198	1432	11.7657	2	2	2	3	2	2	3	2.64381	8	2.38625	725	Subchromosomal
Parasitiformes	UNKNOWN	13762	429	899	6.53248	470	3.42017	2	2	2	2	2	2	2	2.15907	5	2.09557	317	Subchromosomal
Phlebotominae	UNKNOWN	12441	1497	3958	31.8142	2461	19.8132	2	2	2	3	2	3	4	3.22436	12	2.64395	1002	Subchromosomal
Podoplea	UNKNOWN	12469	375	799	6.40789	424	3.4059	2	2	2	2	2	2	2	2.19399	4	2.13067	275	Subchromosomal
Prostigmata	UNKNOWN	13045	383	801	6.14028	418	3.20921	2	2	2	2	2	2	2	2.13858	4	2.09138	283	Subchromosomal
Protostomia	UNKNOWN	64334	1332	2876	4.47042	1544	2.40072	2	2	2	2	2	2	2	2.25522	6	2.15916	973	Subchromosomal
Pyretophorus	UNKNOWN	20211	386	13960	69.0713	13574	67.228	2	2	2	3	236	662	1044	647.49	1272	36.1658	16	Chromosomal
Rhabditida	UNKNOWN	14580	874	1970	13.5117	1096	7.52747	2	2	2	2	2	2	3	2.43756	10	2.254	628	Subchromosomal
Rhabditina	UNKNOWN	13057	921	2096	16.0527	1175	9.01281	2	2	2	2	2	2	3	2.43893	6	2.27579	659	Subchromosomal
Schizophora	UNKNOWN	22828	2065	9214	40.3627	7149	31.3443	2	2	3	5	3	6	12	8.77686	40	4.46199	962	Subchromosomal
Sophophora	UNKNOWN	18074	394	13036	72.1257	12642	70.0233	2	2	2	19	89	196	311	242.726	884	33.0863	45	Chromosomal
Spiralia	UNKNOWN	41979	1132	2430	5.78861	1298	3.0935	2	2	2	2	2	2	2	2.23045	5	2.14664	828	Subchromosomal
Stegomyia	UNKNOWN	15246	1245	10311	67.6309	9066	59.5429	2	2	4	10	7	17	32	24.5985	136	8.28193	394	Subchromosomal
Sternorrhyncha	UNKNOWN	18376	761	1647	8.96278	886	4.82676	2	2	2	2	2	2	2	2.2799	7	2.16426	555	Subchromosomal
gambiae species complex	UNKNOWN	24775	975	16788	67.7619	15813	63.878	2	2	2	2	2040	2429	2975	2097.38	3214	17.2185	5	Chromosomal
melanogaster group	UNKNOWN	15835	327	13006	82.1345	12679	80.1707	2	2	3	35	86	188	363	217.188	528	39.7737	47	Chromosomal
melanogaster subgroup	UNKNOWN	16268	134	14194	87.251	14060	86.5337	2	2	2	2	2550	2751	2859	2743.32	3469	105.925	4	Chromosomal
pseudoobscura subgroup	UNKNOWN	15238	194	13302	87.2949	13108	86.1348	2	2	3	27	201	518	1025	577.951	1201	68.567	18	Chromosomal

## Sheet: Genomicus_Protist_51
Ancestor	Age (My)	AncGenes	CARs	Genes in CARs	%Cov	NbInt	%CovInt	Min	25%	50%	75%	G75	G50	G25	WeigthedAverage	Max	Mean	L70	Chromosomal
Aconoidasida	UNKNOWN	4544	231	543	11.9498	312	6.89655	2	2	2	2	2	2	3	2.70166	8	2.35065	163	Subchromosomal
Alveolata	UNKNOWN	20710	188	390	1.88315	202	0.976317	2	2	2	2	2	2	2	2.10769	3	2.07447	139	Subchromosomal
Amoebozoa	UNKNOWN	15353	100	202	1.3157	102	0.665232	2	2	2	2	2	2	2	2.0297	3	2.02	75	Subchromosomal
Aphanomyces	UNKNOWN	14378	677	10631	73.9394	9954	69.3272	2	2	4	10	17	70	150	104.333	418	15.7031	111	Subchromosomal
Apicomplexa	UNKNOWN	8325	79	167	2.00601	88	1.0596	2	2	2	2	2	2	2	2.34132	8	2.11392	58	Subchromosomal
Babesia	UNKNOWN	4017	28	3440	85.636	3412	85.364	2	2	3	73	376	811	1000	649.495	1000	122.857	4	Chromosomal
Bacillariaceae	UNKNOWN	12400	1098	4149	33.4597	3051	24.6446	2	2	2	4	2	4	10	7.3437	40	3.77869	579	Subchromosomal
Bacillariophycidae	UNKNOWN	12157	707	1589	13.0707	882	7.26703	2	2	2	2	2	2	3	2.41598	8	2.24752	508	Subchromosomal
Bacillariophyta	UNKNOWN	13560	190	399	2.94248	209	1.54357	2	2	2	2	2	2	2	2.20301	6	2.1	140	Subchromosomal
Cercozoa	UNKNOWN	11774	61	122	1.03618	61	0.518972	2	2	2	2	2	2	2	2	2	2	46	Subchromosomal
Ciliophora	UNKNOWN	11181	87	179	1.60093	92	0.824299	2	2	2	2	2	2	2	2.0838	3	2.05747	65	Subchromosomal
Conoidasida	UNKNOWN	7625	59	126	1.65246	67	0.880999	2	2	2	2	2	2	2	2.42857	8	2.13559	43	Subchromosomal
Cryptophyta	UNKNOWN	8283	104	251	3.0303	147	1.77901	2	2	2	2	2	2	3	2.72908	6	2.41346	73	Subchromosomal
Cryptosporidium	UNKNOWN	4652	48	4079	87.6827	4031	87.025	2	2	2	5	401	478	579	468.109	592	84.9792	6	Chromosomal
Dictyosteliales	UNKNOWN	8627	1097	2721	31.5405	1624	18.8684	2	2	2	3	2	2	3	2.80742	8	2.4804	757	Subchromosomal
Dictyostelids	UNKNOWN	8444	647	1469	17.397	822	9.75783	2	2	2	2	2	2	3	2.45405	7	2.27048	463	Subchromosomal
Dictyostelium	UNKNOWN	9116	1543	4713	51.7003	3170	34.8505	2	2	2	4	2	3	5	3.8954	14	3.05444	954	Subchromosomal
Eimeria	UNKNOWN	9200	1168	5266	57.2391	4098	44.6405	2	2	3	5	3	6	10	8.1071	35	4.50856	581	Subchromosomal
Eimeriidae	UNKNOWN	6721	889	2682	39.9048	1793	26.7572	2	2	3	4	2	3	5	3.68755	11	3.01687	554	Subchromosomal
Eimeriorina	UNKNOWN	8364	199	428	5.11717	229	2.74449	2	2	2	2	2	2	2	2.28505	8	2.15075	146	Subchromosomal
Entamoeba	UNKNOWN	8487	707	6400	75.4094	5693	67.2375	2	3	6	12	7	14	25	17.9297	96	9.05233	295	Subchromosomal
Eukaryota	UNKNOWN	22384	329	709	3.16744	380	1.69916	2	2	2	2	2	2	2	2.26939	6	2.15502	240	Subchromosomal
Fornicata	UNKNOWN	2321	12	24	1.03404	12	0.521512	2	2	2	2	2	2	2	2	2	2	9	Subchromosomal
Hexamitidae	UNKNOWN	2549	11	22	0.863084	11	0.434955	2	2	2	2	2	2	2	2	2	2	8	Subchromosomal
Hymenostomatida	UNKNOWN	10579	130	267	2.52387	137	1.29747	2	2	2	2	2	2	2	2.07865	3	2.05385	97	Subchromosomal
Ichthyosporea	UNKNOWN	8854	35	71	0.801897	36	0.407516	2	2	2	2	2	2	2	2.04225	3	2.02857	26	Subchromosomal
Intramacronucleata	UNKNOWN	11063	70	144	1.30164	74	0.670108	2	2	2	2	2	2	2	2.08333	3	2.05714	52	Subchromosomal
Kinetoplastida	UNKNOWN	5059	32	66	1.30461	34	0.674737	2	2	2	2	2	2	2	2.12121	4	2.0625	24	Subchromosomal
Leishmania	UNKNOWN	8104	48	7789	96.113	7741	95.7571	2	5	147	242	158	257	407	300.027	717	162.271	20	Chromosomal
Leishmania donovani species complex	UNKNOWN	8141	39	7977	97.9855	7938	97.7466	2	121	159	259	159	259	410	306.334	727	204.538	20	Chromosomal
Leishmaniinae	UNKNOWN	8429	61	7537	89.4175	7476	88.9047	2	2	93	155	153	246	402	294.379	709	123.557	20	Chromosomal
Leptomonas	UNKNOWN	8591	70	8143	94.7852	8073	94.1897	2	11	55	161	137	254	423	297.564	753	116.329	22	Chromosomal
Mycetozoa	UNKNOWN	10137	58	117	1.15419	59	0.583177	2	2	2	2	2	2	2	2.02564	3	2.01724	43	Subchromosomal
NAME_0	UNKNOWN	8157	40	7924	97.1436	7884	96.8907	2	110	158	259	160	265	410	307.377	725	198.1	20	Chromosomal
Oligohymenophorea	UNKNOWN	12687	160	331	2.60897	171	1.34996	2	2	2	2	2	2	2	2.10574	4	2.06875	119	Subchromosomal
Oomycetes	UNKNOWN	20982	1965	9530	45.4199	7565	36.0891	2	2	3	6	3	6	11	8.56747	43	4.84987	945	Subchromosomal
Opisthokonta	UNKNOWN	14273	72	147	1.02992	75	0.526205	2	2	2	2	2	2	2	2.06122	3	2.04167	54	Subchromosomal
Oxytrichidae	UNKNOWN	5749	2	4	0.0695773	2	0.0349101	2	2	2	2	2	2	2	2	2	2	2	Subchromosomal
Peronosporaceae	UNKNOWN	22297	1761	12002	53.8279	10241	45.9712	2	2	4	8	5	11	19	14.4616	67	6.81545	716	Subchromosomal
Phytophthora	UNKNOWN	30330	2156	15778	52.0211	13622	44.9423	2	2	3	9	6	14	26	19.6794	117	7.31818	726	Subchromosomal
Piroplasmida	UNKNOWN	3716	117	3000	80.732	2883	78.0032	2	4	10	21	22	107	139	92.8087	226	25.641	28	Chromosomal
Plasmodium	UNKNOWN	6236	57	4898	78.5439	4841	77.8797	2	4	37	122	122	187	358	253.915	543	85.9298	16	Chromosomal
Plasmodium Haemamoeba	UNKNOWN	4722	37	4566	96.6963	4529	96.3207	2	14	77	127	117	374	430	319.859	653	123.405	11	Chromosomal
Plasmodium Laverania	UNKNOWN	5434	32	4969	91.4428	4937	91.1895	2	2	6	285	285	366	667	431.328	736	155.281	9	Chromosomal
Plasmodium Plasmodium	UNKNOWN	14795	1664	11960	80.8381	10296	69.6853	2	2	3	6	5	11	107	69.9936	365	7.1875	569	Subchromosomal
Plasmodium Vinckeia	UNKNOWN	5925	31	4759	80.3207	4728	80.0677	2	2	10	226	241	425	647	415.563	651	153.516	8	Chromosomal
Pyrenomonadales	UNKNOWN	8249	93	251	3.04279	158	1.92004	2	2	2	3	2	2	5	3.5498	11	2.69892	62	Subchromosomal
Pythiaceae	UNKNOWN	22394	2563	12320	55.0147	9757	43.6087	2	2	3	6	3	7	11	8.26104	34	4.80687	1210	Subchromosomal
Pythium	UNKNOWN	24825	3794	15336	61.7764	11542	46.5309	2	2	3	5	3	5	8	6.02178	32	4.04217	2047	Subchromosomal
Rhizaria	UNKNOWN	14933	91	183	1.22547	92	0.616911	2	2	2	2	2	2	2	2.01639	3	2.01099	68	Subchromosomal
Salpingoecidae	UNKNOWN	8315	211	447	5.37583	236	2.84509	2	2	2	2	2	2	2	2.19911	5	2.11848	155	Subchromosomal
Saprolegnia	UNKNOWN	17062	552	13977	81.9189	13425	78.776	2	2	6	27	37	87	140	109.846	422	25.3207	113	Subchromosomal
Saprolegniaceae	UNKNOWN	19220	892	11717	60.9625	10825	56.3802	2	2	6	16	14	28	54	40.4628	157	13.1357	262	Subchromosomal
Sarcocystidae	UNKNOWN	9205	54	7365	80.0109	7311	79.5972	2	2	5	134	250	590	815	544.761	871	136.389	10	Chromosomal
Stramenopiles	UNKNOWN	25376	249	519	2.04524	270	1.06484	2	2	2	2	2	2	2	2.16378	6	2.08434	184	Subchromosomal
Strigomonadinae	UNKNOWN	7299	156	346	4.74038	190	2.61025	2	2	2	2	2	2	2	2.35838	6	2.21795	113	Subchromosomal
Thalassiosira	UNKNOWN	12116	566	1253	10.3417	687	5.67956	2	2	2	2	2	2	2	2.42378	10	2.21378	409	Subchromosomal
Theileria	UNKNOWN	3961	40	3446	86.9982	3406	86.4248	2	2	2	19	438	604	711	552.286	721	86.15	5	Chromosomal
Toxoplasma gondii	UNKNOWN	8090	33	7883	97.4413	7850	97.2739	2	2	12	391	480	791	913	664.541	917	238.879	8	Chromosomal
Trypanosoma	UNKNOWN	9109	688	7355	80.7443	6667	73.3524	2	3	7	14	10	16	28	20.2666	70	10.6904	279	Subchromosomal
Trypanosoma with unspecified subgenus	UNKNOWN	14716	1687	12746	86.6132	11059	75.2518	2	2	3	6	5	16	66	47.1983	287	7.55542	533	Subchromosomal
Trypanosomatidae	UNKNOWN	9272	627	6457	69.6398	5830	63.0134	2	3	7	15	9	17	25	18.5865	59	10.2982	254	Subchromosomal
Trypanozoon	UNKNOWN	7497	152	7038	93.8776	6886	92.0958	2	3	12	52	77	144	281	171.902	410	46.3026	32	Chromosomal
unclassified Phytomonas	UNKNOWN	6210	91	5705	91.868	5614	90.6947	2	2	22	58	83	193	424	256.679	581	62.6923	19	Chromosomal
