# Supplementary material for: Reconstruction of hundreds of reference ancestral genomes across the eukaryotic kingdom
Source: Nat Ecol Evol. 2023 Jan 16;7(3):355–66. doi: 10.1038/s41559-022-01956-z (PMC9998269; doi:10.1038/s41559-022-01956-z)
Supplement: Supplementary file 4 — Rearrangement rates per branch in vertebrates. [file 41559_2022_1956_MOESM4_ESM.xlsx]

## Sheet: DATA3_4paper
Node1	Node2	CommonName	Branch (My)	Breakpoints	Breakpoint Rate	Rearrangements	Rearrangement Rate	Taxon group
Euteleostomi	Amniota	Amniota	0	0	0.00	0.0	0.0	0
Euteleostomi	Percomorphaceae_B	Percomorphaceae_B	0	0	0.00	0.0	0.0	0
Phasianidae_b	Gallus.gallus	Chicken	42	23	0.55	0	0.00	Sauria
Phasianidae_b	Meleagris.gallopavo	Turkey	42	24	0.57	2	0.05	Sauria
Phasianidae	Phasianidae_b	Phasianidae_b	0	0	0.00	0.0	0.0	0
Phasianidae	Coturnix.japonica	Japanese quail	42	46	1.10	0	0.00	Sauria
Galliformes	Numida.meleagris	Helmeted guineafowl	46	24	0.52	2	0.04	Sauria
Galliformes	Phasianidae	Phasianidae	4	7	1.75	1	0.25	Sauria
Anatinae	Cairina.moschata.domestica	Muscovy Duck (domestic type)	23	56	2.43	2	0.09	Sauria
Anatinae	Anas.platyrhynchos	Mallard	23	43	1.87	2	0.09	Sauria
Galloanserae	Galliformes	Galliformes	34	61	1.79	1	0.03	Sauria
Galloanserae	Anatinae	Anatinae	57	82	1.44	3	0.05	Sauria
Neognathae_c	Aquila.chrysaetos.chrysaetos	Golden eagle	105	32	0.30	22	0.21	Sauria
Neognathae_c	Strigops.habroptila	Kakapo	105	125	1.19	10	0.10	Sauria
Passerellidae	Camarhynchus.parvulus	Small tree finch	5	18	3.60	2	0.40	Sauria
Passerellidae	Junco.hyemalis	Dark-eyed junco	5	28	5.60	2	0.40	Sauria
Passeriformes_g	Passerellidae	Passerellidae	37	19	0.51	1	0.03	Sauria
Passeriformes_g	Taeniopygia.guttata	Zebra finch	42	83	1.98	1	0.02	Sauria
Passeriformes_b2	Parus.major	Great Tit	65	40	0.62	0	0.00	Sauria
Passeriformes_b2	Passeriformes_g	Passeriformes_g	23	16	0.70	1	0.04	Sauria
Passeriformes_b	Malurus.cyaneus.samueli	Superb fairywren	65	112	1.72	7	0.11	Sauria
Passeriformes_b	Passeriformes_b2	Passeriformes_b2	0	0	0.00	0.0	0.0	0
Neognathae_b	Neognathae_c	Neognathae_c	0	0	0.00	0.0	0.0	0
Neognathae_b	Passeriformes_b	Passeriformes_b	40	80	2.00	1	0.03	Sauria
Neognathae	Galloanserae	Galloanserae	25	8	0.32	1	0.04	Sauria
Neognathae	Neognathae_b	Neognathae_b	0	0	0.00	0.0	0.0	0
Episquamata	Naja.naja	Indian cobra	178	63	0.35	17	0.10	Sauria
Episquamata	Podarcis.muralis	Common wall lizard	178	105	0.59	43	0.24	Sauria
Sauria	Neognathae	Neognathae	162	87	0.54	4	0.02	Sauria
Sauria	Episquamata	Episquamata	89	129	1.45	23	0.26	Sauria
Marsupialia	Sarcophilus.harrisii	Tasmanian devil	85	53	0.62	16	0.19	Mammalia
Marsupialia	Monodelphis.domestica	Opossum	85	106	1.25	38	0.45	Mammalia
Odontoceti	Monodon.monoceros	Narwhal	33	14	0.42	9	0.27	Mammalia
Odontoceti	Physeter.catodon	Sperm whale	33	44	1.33	17	0.52	Mammalia
Cetacea	Odontoceti	Odontoceti	1	1	1.00	4	4.00	Mammalia
Cetacea	Balaenoptera.musculus	Blue whale	34	18	0.53	3	0.09	Mammalia
Bos	Bos.taurus	Cow	4	8	2.00	7	1.75	Mammalia
Bos	Bos.grunniens	Domestic yak	4	28	7.00	7	1.75	Mammalia
Caprinae	Capra.hircus	Goat (black bengal)	9	15	1.67	10	1.11	Mammalia
Caprinae	Ovis.aries	Sheep (texel)	9	8	0.89	13	1.44	Mammalia
Bovidae	Bos	Bos	21	5	0.24	8	0.38	Mammalia
Bovidae	Caprinae	Caprinae	16	9	0.56	12	0.75	Mammalia
Pecora	Cervus.hanglu.yarkandensis	Yarkand deer	27	17	0.63	12	0.44	Mammalia
Pecora	Bovidae	Bovidae	2	4	2.00	9	4.50	Mammalia
Artiodactyla_b	Cetacea	Cetacea	27	15	0.56	8	0.30	Mammalia
Artiodactyla_b	Pecora	Pecora	34	93	2.74	25	0.74	Mammalia
Artiodactyla_a	Camelus.dromedarius	Arabian camel	61	71	1.16	10	0.16	Mammalia
Artiodactyla_a	Artiodactyla_b	Artiodactyla_b	0	0	0.00	0.0	0.0	0
Artiodactyla	Sus.scrofa	Pig USMARC	61	98	1.61	28	0.46	Mammalia
Artiodactyla	Artiodactyla_a	Artiodactyla_a	0	0	0.00	0.0	0.0	0
Caniformia	Zalophus.californianus	California sea lion	44	8	0.18	4	0.09	Mammalia
Caniformia	Canis.lupus.familiaris	Dog - Great Dane	44	92	2.09	69	1.57	Mammalia
Felinae	Felis.catus	Cat	10	4	0.40	8	0.80	Mammalia
Felinae	Lynx.canadensis	Canada lynx	10	12	1.20	8	0.80	Mammalia
Felidae	Panthera.leo	Lion	15	38	2.53	3	0.20	Mammalia
Felidae	Felinae	Felinae	5	9	1.80	12	2.40	Mammalia
Feliformia	Suricata.suricatta	Meerkat	40	38	0.95	8	0.20	Mammalia
Feliformia	Felidae	Felidae	25	7	0.28	3	0.12	Mammalia
Carnivora	Caniformia	Caniformia	12	3	0.25	1	0.08	Mammalia
Carnivora	Feliformia	Feliformia	16	1	0.06	3	0.19	Mammalia
Laurasiatheria_b	Carnivora	Carnivora	21	37	1.76	5	0.24	Mammalia
Laurasiatheria_b	Equus.caballus	Horse	77	57	0.74	31	0.40	Mammalia
Laurasiatheria_a	Artiodactyla	Artiodactyla	16	12	0.75	3	0.19	Mammalia
Laurasiatheria_a	Laurasiatheria_b	Laurasiatheria_b	0	0	0.00	0.0	0.0	0
Cercopithecinae_c	Papio.anubis	Olive baboon	13	13	1.00	8	0.62	Mammalia
Cercopithecinae_c	Theropithecus.gelada	Gelada	13	30	2.31	7	0.54	Mammalia
Macaca_a	Macaca.fascicularis	Crab-eating macaque	5	12	2.40	7	1.40	Mammalia
Macaca_a	Macaca.mulatta	Macaque	5	8	1.60	5	1.00	Mammalia
Cercopithecinae_a	Cercopithecinae_c	Cercopithecinae_c	0	0	0.00	0.0	0.0	0
Cercopithecinae_a	Macaca_a	Macaca_a	8	6	0.75	3	0.38	Mammalia
Cercopithecinae	Cercopithecinae_a	Cercopithecinae_a	0	0	0.00	0.0	0.0	0
Cercopithecinae	Chlorocebus.sabaeus	Vervet-AGM	13	34	2.62	7	0.54	Mammalia
Pan	Pan.troglodytes	Chimpanzee	3	8	2.67	11	3.67	Mammalia
Pan	Pan.paniscus	Bonobo	3	18	6.00	11	3.67	Mammalia
HomoPan	Pan	Pan	2	15	7.50	14	7.00	Mammalia
HomoPan	Homo.sapiens	Human	5	13	2.60	6	1.20	Mammalia
Homininae	Gorilla.gorilla.gorilla	Gorilla.gorilla.gorilla	9	26	2.89	7	0.78	Mammalia
Homininae	HomoPan	HomoPan	4	1	0.25	5	1.25	Mammalia
Hominidae	Pongo.abelii	Orangutan	16	23	1.44	3	0.19	Mammalia
Hominidae	Homininae	Homininae	7	11	1.57	4	0.57	Mammalia
Hominoidea	Hominidae	Hominidae	9	3	0.33	1	0.11	Mammalia
Hominoidea	Nomascus.leucogenys	Gibbon	25	137	5.48	60	2.40	Mammalia
Catarrhini	Cercopithecinae	Cercopithecinae	17	11	0.65	5	0.29	Mammalia
Catarrhini	Hominoidea	Hominoidea	5	6	1.20	3	0.60	Mammalia
Simiiformes	Catarrhini	Catarrhini	15	15	1.00	4	0.27	Mammalia
Simiiformes	Callithrix.jacchus	Marmoset	45	101	2.24	13	0.29	Mammalia
Primates	Simiiformes	Simiiformes	38	22	0.58	6	0.16	Mammalia
Primates	Microcebus.murinus	Mouse Lemur	83	215	2.59	21	0.25	Mammalia
Mus_B	Mus.spretus	Algerian mouse	2	9	4.50	7	3.50	Mammalia
Mus_B	Mus.musculus	Mouse NZO/HlLtJ	2	8	4.00	7	3.50	Mammalia
Mus_A	Mus.caroli	Ryukyu mouse	6	5	0.83	7	1.17	Mammalia
Mus_A	Mus_B	Mus_B	4	0	0.00	0	0.00	Mammalia
Mus	Mus.pahari	Shrew mouse	7	7	1.00	14	2.00	Mammalia
Mus	Mus_A	Mus_A	1	2	2.00	9	9.00	Mammalia
Murinae	Rattus.norvegicus	Rat	20	51	2.55	6	0.30	Mammalia
Murinae	Mus	Mus	13	2	0.15	11	0.85	Mammalia
Muridae	Murinae	Murinae	9	8	0.89	8	0.89	Mammalia
Muridae	Peromyscus.maniculatus.bairdii	Northern American deer mouse	29	74	2.55	6	0.21	Mammalia
Sciurognathi	Muridae	Muridae	50	160	3.20	84	1.68	Mammalia
Sciurognathi	Sciurus.vulgaris	Eurasian red squirrel	79	65	0.82	16	0.20	Mammalia
Glires	Oryctolagus.cuniculus	Rabbit	81	111	1.37	32	0.40	Mammalia
Glires	Sciurognathi	Sciurognathi	2	20	10.00	6	3.00	Mammalia
Euarchontoglires	Primates	Primates	7	2	0.29	3	0.43	Mammalia
Euarchontoglires	Glires	Glires	9	10	1.11	1	0.11	Mammalia
Boreoeutheria	Laurasiatheria_a	Laurasiatheria_a	18	14	0.78	1	0.06	Mammalia
Boreoeutheria	Euarchontoglires	Euarchontoglires	5	4	0.80	0	0.00	Mammalia
Theria	Marsupialia	Marsupialia	81	97	1.20	37	0.46	Mammalia
Theria	Boreoeutheria	Boreoeutheria	71	94	1.32	26	0.37	Mammalia
Mammalia	Ornithorhynchus.anatinus	Platypus	184	203	1.10	62	0.34	Mammalia
Mammalia	Theria	Theria	18	56	3.11	9	0.50	Mammalia
Amniota	Sauria	Sauria	59	42	0.71	7	0.12	O
Amniota	Mammalia	Mammalia	142	73	0.51	6	0.04	O
Xiphophorus	Xiphophorus.maculatus	Platyfish	2	15	7.50	6	3.00	Teleostei
Xiphophorus	Xiphophorus.couchianus	Monterrey platyfish	2	71	35.50	15	7.50	Teleostei
Poeciliinae	Xiphophorus	Xiphophorus	40	32	0.80	7	0.17	Teleostei
Poeciliinae	Poecilia.reticulata	Guppy	42	213	5.07	4	0.10	Teleostei
Cyprinodontiformes	Poeciliinae	Poeciliinae	32	114	3.56	3	0.09	Teleostei
Cyprinodontiformes	Nothobranchius.furzeri	Turquoise killifish	74	235	3.18	37	0.50	Teleostei
Oryzias	Oryzias.latipes	Japanese medaka HdrR	10	44	4.40	1	0.10	Teleostei
Oryzias	Oryzias.javanicus	Javanese ricefish	10	82	8.20	3	0.30	Teleostei
Atherinomorphae	Cyprinodontiformes	Cyprinodontiformes	19	11	0.58	2	0.11	Teleostei
Atherinomorphae	Oryzias	Oryzias	83	150	1.81	3	0.04	Teleostei
Haplochromini_B	Maylandia.zebra	Zebra mbuna	5	86	17.20	14	2.80	Teleostei
Haplochromini_B	Astatotilapia.calliptera	Eastern happy	5	33	6.60	16	3.20	Teleostei
Pseudocrenilabrinae	Haplochromini_B	Haplochromini_B	17	33	1.94	15	0.88	Teleostei
Pseudocrenilabrinae	Oreochromis.niloticus	Nile tilapia	22	36	1.64	3	0.14	Teleostei
Ovalentaria_B	Pseudocrenilabrinae	Pseudocrenilabrinae	106	101	0.95	8	0.08	Teleostei
Ovalentaria_B	Amphiprion.percula	Orange clownfish	128	283	2.21	2	0.02	Teleostei
Ovalentaria	Atherinomorphae	Atherinomorphae	35	22	0.63	2	0.06	Teleostei
Ovalentaria	Ovalentaria_B	Ovalentaria_B	0	0	0.00	0.0	0.0	0
Pleuronectoidei	Cynoglossus.semilaevis	Tongue sole	64	500	7.81	14	0.22	Teleostei
Pleuronectoidei	Scophthalmus.maximus	Turbot	64	110	1.72	14	0.22	Teleostei
Anabantoidei	Anabas.testudineus	Climbing perch	52	27	0.52	17	0.33	Teleostei
Anabantoidei	Betta.splendens	Siamese fighting fish	52	190	3.65	8	0.15	Teleostei
Anabantaria	Mastacembelus.armatus	Zig-zag eel	81	78	0.96	9	0.11	Teleostei
Anabantaria	Anabantoidei	Anabantoidei	29	35	1.21	7	0.24	Teleostei
Percomorphaceae_D	Pleuronectoidei	Pleuronectoidei	64	23	0.36	12	0.19	Teleostei
Percomorphaceae_D	Anabantaria	Anabantaria	47	29	0.62	4	0.09	Teleostei
Tetraodontidae	Tetraodon.nigroviridis	Tetraodon	51	68	1.33	7	0.14	Teleostei
Tetraodontidae	Takifugu.rubripes	Fugu	51	34	0.67	6	0.12	Teleostei
Eupercaria	Tetraodontidae	Tetraodontidae	59	136	2.31	7	0.12	Teleostei
Eupercaria	Gasterosteus.aculeatus	Stickleback	110	263	2.39	5	0.05	Teleostei
Percomorphaceae_C	Percomorphaceae_D	Percomorphaceae_D	0	0	0.00	0.0	0.0	0
Percomorphaceae_C	Eupercaria	Eupercaria	18	10	0.56	1	0.06	Teleostei
Percomorphaceae_B	Ovalentaria	Ovalentaria	0	0	0.00	0.0	0.0	0
Percomorphaceae_B	Percomorphaceae_C	Percomorphaceae_C	0	0	0.00	0.0	0.0	0
