# Supplementary material for: Reconstruction of hundreds of reference ancestral genomes across the eukaryotic kingdom
Source: Nat Ecol Evol. 2023 Jan 16;7(3):355–66. doi: 10.1038/s41559-022-01956-z (PMC9998269; doi:10.1038/s41559-022-01956-z)
Supplement: Supplementary file 5 — Benchmark of computation times of the AGORA algorithm. [file 41559_2022_1956_MOESM5_ESM.xlsx]

## Sheet: Agora Computation Time
AGORA COMPUTATION TIME
Computer Specifications:	Ubuntu 18.04 Desktop (18.04.04)
	32 vCPU, 192Go RAM, 1.8To local disk
	Intel Core Processor (Haswell, no TSX, IBRS)
	2294.686 MHz
		Agora-basic					Agora-vertebrate
		nb cpu = 1	nb cpu = 1	nb cpu = 4	nb cpu=4	nb cpu=4	nb cpu=1	nb cpu=1	nb cpu=1	nb cpu = 1	nb cpu = 4	nb cpu = 4	nb cpu = 4	nb cpu = 4	nb cpu=4	nb cpu=4
	PYTHON 2.7	ALL.extractGeneFamilies	buildSynteny.pairwise-conservedPairs	buildSynteny.integr-denovo	buildSynteny.integr-scaffolds	convert.ancGenomes.blocks-to-genes	ALL.extractGeneFamilies	filter Gene Families	buildSynteny.pairwise-conservedPairs on all genes	buildSynteny.pairwise-conservedPairs on constrained genes	buildSynteny.integr-denovo	buildSynteny.integr-fillin	buildSynteny.integr-fusion	buildSynteny.integr-insertion	buildSynteny.integr-scaffolds	convert.ancGenomes.blocks-to-genes
Genomicus release 92 - 100 extant species - 81 Ancestral species	CPU time (sec)	303.692	853.053	301.746	4418.12	260.675	300.858	269.115	815.927	513.832	276.59	4313.82	22.8348	41.0263	4332.62	256.264
	CPU time (min)	5.06153	14.2175	5.0291	73.6353	4.34458	5.0143	4.48525	13.5988	8.56387	4.60983	71.897	0.38058	0.683772	72.2103	4.27107
	elapsed time (sec)	435.502	865.429	76.0647	1210.58	68.2266	432.732	269.369	825.526	516.701	71.1507	1073.24	6.04507	10.7174	1194.87	66.8361
	elapsed time (min)	7.25837	14.4238	1.26775	20.1763	1.13711	7.2122	4.48948	13.7588	8.61168	1.18585	17.8873	0.100751	0.178623	19.9145	1.11394
	CPU usage	0.697339	0.9857	3.96697	3.6496	3.82072	0.695252	0.999056	0.988373	0.994449	3.88738	4.01944	3.77742	3.828	3.62601	3.83421
	RAM (Mb)	844.316	16240	1116.89	14936.4	1735.04	844.316	3179.78	16239.5	9761.39	985.035	746.016	110.465	173.02	14906.4	1868.68
	Complete workflow	Workflow report: 6302,6 sec CPU time / 2680,97 sec elapsed = 235,086% CPU usage, 16244,3 MB RAM					Workflow report: 11308,5 sec CPU time / 4517,51 sec elapsed = 250,327% CPU usage, 16244,2 MB RAM
	Elapsed time in total	44 minutes					1h15 min
Genomicus release 101 - 269 extant species - 265 Ancestral species	CPU time (sec)	981	4292.16	1191.67	51521.4	1150.39	996.2	1236.39	4693.45	2574.07	1143.65	5972.05	96.5083	170.73	45725.6	1091.71
	CPU time (min)	16.35	71.536	19.8612	858.69	19.1732	16.6033	20.6065	78.2242	42.9012	19.0608	99.5342	1.60847	2.8455	762.093	18.1952
	elapsed time (sec)	1415.25	4543.68	300.575	13390.9	290.991	1434.54	1249.68	5036.87	2711.12	289.118	1510.67	25.5205	44.1874	11959.3	275.556
	elapsed time (min)	23.5875	75.728	5.00958	223.182	4.84985	23.909	20.828	83.9478	45.1853	4.81863	25.1778	0.425342	0.736457	199.322	4.5926
	CPU usage	0.693433	0.944644	3.96463	3.8475	395.335	0.694438	0.989368	0.931819	0.94945	3.95564	3.95324	3.78161	3.86377	3.82344	3.96184
	RAM (Mb)	2963.23	75896.4	1721.04	51639	3559.41	2815.75	11128.2	71155.2	41438.4	1660.95	929.477	279.719	331.379	51466.1	3460.2
	Complete workflow	59686,2 sec CPU time / 19966,6 sec elapsed = 298,93% CPU usage, 75901,2 MB RAM					64254,1 sec CPU time / 24587,1 sec elapsed = 261,333% CPU usage, 71160 MB RAM
	Elapsed time in total	5h32min					6h50 min
		Agora-basic					Agora-vertebrate
		nb cpu = 1	nb cpu = 1	nb cpu = 4	nb cpu=4	nb cpu=4	nb cpu=1	nb cpu=1	nb cpu=1	nb cpu = 1	nb cpu = 4	nb cpu = 4	nb cpu = 4	nb cpu = 4	nb cpu=4	nb cpu=4
	PYPY2.7	ALL.extractGeneFamilies	buildSynteny.pairwise-conservedPairs	buildSynteny.integr-denovo	buildSynteny.integr-scaffolds	convert.ancGenomes.blocks-to-genes	ALL.extractGeneFamilies	filter Gene Families	buildSynteny.pairwise-conservedPairs on all genes	buildSynteny.pairwise-conservedPairs on constrained genes	buildSynteny.integr-denovo	buildSynteny.integr-fillin	buildSynteny.integr-fusion	buildSynteny.integr-insertion	buildSynteny.integr-scaffolds	convert.ancGenomes.blocks-to-genes
Genomicus release 92 - 100 extant species - 81 Ancestral species	CPU time (sec)	467.223	405.525	248.066	2886.88	207.922	463.735	206.48	410.851	269.251	278.986	2565.77	14.2343	20.8065	2888.87	204.766
	CPU time (min)	7.78705	6.75875	4.13443	48.1147	3.46537	7.72892	3.44133	6.84752	4.48752	4.64977	42.7628	0.237238	0.346775	48.1478	3.41277
	elapsed time (sec)	1007	408.454	63.1805	786.86	53.6203	990.026	206.619	414.759	270.978	71.1004	876.726	4.06085	5.73822	792.98	52.5976
	elapsed time (min)	16.7833	6.80757	1.05301	13.1143	0.893672	16.5004	3.44365	6.91265	4.5163	1.18501	14.6121	0.0676808	0.095637	13.2163	0.876627
	CPU usage	0.463975	0.992829	3.92631	3.66886	3.87767	0.468407	0.999324	0.990577	0.993626	3.92384	2.92654	3.50525	3.62596	3.64305	3.89307
	RAM (Mb)	2296.26	9536.11	1988.53	29490.6	4033.36	2353.73	4050.34	9512.16	5962.18	2120.88	1473.09	407.602	616.953	29503.8	4094.88
	Complete workflow	Workflow report: 5043,19 sec CPU time / 2344,43 sec elapsed = 215,114% CPU usage, 29581,2 MB RAM					Workflow report: 8137,54 sec CPU time / 3736,21 sec elapsed = 217,802% CPU usage, 29590,9 MB RAM
	Elapsed time in total	39 min					1h02 min
Genomicus release 101 - 269 extant species - 265 Ancestral species	CPU time (sec)	1763.46	2394.66	963.893	36123.9	823.028	1793.78	847.48	2345.12	1281.7	1100.5	1777.55	51.3011	78.4674	33735.4	792.893
	CPU time (min)	29.391	39.911	16.0649	602.065	13.7171	29.8963	14.1247	39.0853	21.3617	18.3417	29.6258	0.855018	1.30779	562.257	13.2149
	elapsed time (sec)	3600.95	2526.98	245.461	9353.62	212.167	3643.51	859.133	2488.72	1331.74	280.31	447.094	15.2837	22.2908	8746.83	203.551
	elapsed time (min)	60.0158	42.1163	4.09102	155.894	3.53612	60.7252	14.3189	41.4787	22.1957	4.67183	7.45157	0.254728	0.371513	145.78	3.39252
	CPU usage	0.489722	0.947635	3.92686	3.86202	3.87915	0.492323	0.986437	0.942298	0.96243	3.92601	3.97578	3.35659	3.52017	3.85687	3.89531
	RAM (Mb)	7566.8	45997.4	5261.71	102791	10223	7316.59	13581.1	42150	23686.9	5572.53	2702.52	1812.18	1935.1	102720	10178.4
	Complete workflow	44896,8 sec CPU time / 15964,8 sec elapsed = 281,223% CPU usage, 103100 MB RAM					46648,4 sec CPU time / 18089,5 sec elapsed = 257,875% CPU usage, 103028 MB RAM
	Elapsed time in total	4h26 min					5h01 min
