# Supplementary material for: Reconstruction of hundreds of reference ancestral genomes across the eukaryotic kingdom
Source: Nat Ecol Evol. 2023 Jan 16;7(3):355–66. doi: 10.1038/s41559-022-01956-z (PMC9998269; doi:10.1038/s41559-022-01956-z)
Supplement: Supplementary file 6 — Statistics on ancestral genome reconstructions in vertebrates and plants. [file 41559_2022_1956_MOESM6_ESM.xlsx]

## Sheet: Ancestors_data92
Ancestor	Age (My)	AncGenes	CARs	Genes in CARs	%Cov	NbInt	%CovInt	Min	25%	50%	75%	G75	G50	G25	WeigthedAverage	Max	Mean	L70	Chromosomal
Opisthokonta	1500	2226	36	78	3.50404	42	1.9039	2	2	2	2	2	2	2	2.28205	4	2.16667	26	SubChromosomal
Ecdysozoa	580	7487	67	139	1.85655	72	0.964243	2	2	2	2	2	2	2	2.19424	6	2.07463	50	SubChromosomal
Bilateria	580	8034	85	176	2.19069	91	1.13551	2	2	2	2	2	2	2	2.11364	4	2.07059	63	SubChromosomal
Vertebrata	550	13147	570	1271	9.6676	701	5.34014	2	2	2	2	2	2	3	2.43352	12	2.22982	411	SubChromosomal
Chordata	550	10082	192	402	3.9873	210	2.08706	2	2	2	2	2	2	2	2.14925	4	2.09375	142	SubChromosomal
Neopterygii	330	19134	1430	15207	79.4763	13777	72.0781	2	2	5	12	10	23	44	32.9703	158	10.6343	433	SubChromosomal
Ciona	100	10780	1541	5258	48.7755	3717	34.5446	2	2	3	4	2	4	6	5.27425	44	3.41207	884	SubChromosomal
Sauria	267	18000	431	15693	87.1833	15262	84.8832	2	3	6	20	67	241	514	295.018	870	36.4107	50	SubChromosomal
Archelosauria	250	17163	375	15174	88.4111	14799	86.3268	2	2	5	20	99	258	542	329.414	946	40.464	38	SubChromosomal
Neognathae	105	16334	232	14617	89.4882	14385	88.1758	2	2	4	29	230	390	565	387.656	810	63.0043	26	SubChromosomal
Galloanserae	81	15854	263	14555	91.8065	14292	90.2615	2	2	5	24	180	334	504	362.414	902	55.3422	28	SubChromosomal
Passeriformes	45	15282	241	13870	90.7604	13629	89.3002	2	2	7	37	151	277	405	366.213	1378	57.5519	32	SubChromosomal
Phasianidae	45	15457	208	14270	92.3206	14062	91.0928	2	2	4	23	205	357	701	440.243	907	68.6058	24	SubChromosomal
Clupeocephala	300	22160	1976	18098	81.6697	16122	72.8184	2	2	5	11	8	18	32	23.1997	122	9.15891	683	SubChromosomal
Acanthomorphata	165	21843	1618	18410	84.2833	16792	76.9463	2	2	5	11	10	27	58	40.6327	185	11.3782	458	SubChromosomal
Otophysi	150	22152	1581	19189	86.6242	17608	79.559	2	3	6	15	11	24	43	33.4583	186	12.1373	514	SubChromosomal
Eupercaria	125	20324	425	18649	91.7585	18224	89.7557	2	3	7	23	88	345	569	343.612	748	43.88	44	SubChromosomal
Percomorphaceae	125	22030	394	19494	88.4884	19100	86.7787	2	2	5	17	179	640	776	517.984	890	49.4772	25	Chromosomal
Ovalentaria	103	21442	336	19472	90.8124	19136	89.3287	2	2	7	21	231	627	764	514.479	961	57.9524	25	Chromosomal
Atherinomorphae	100	21086	425	19249	91.2881	18824	89.3573	2	2	6	20	101	481	663	428.098	865	45.2918	34	Chromosomal
Poeciliinae	100	21422	618	19576	91.3827	18958	88.5805	2	2	7	25	47	111	284	184.563	617	31.6764	106	SubChromosomal
Tetraodontidae	70	18824	618	16796	89.2265	16178	86.0349	2	2	4	10	55	333	454	297.008	721	27.178	46	SubChromosomal
Euteleostomi	420	19142	2236	13545	70.7606	11309	59.1413	2	2	3	6	4	9	20	16.6338	113	6.05769	921	SubChromosomal
Sarcopterygii	400	18993	1483	14799	77.9182	13316	70.1839	2	2	4	11	8	20	45	33.2699	231	9.9791	467	SubChromosomal
Tetrapoda	359	18938	992	15090	79.6811	14098	74.5216	2	2	5	15	15	42	95	65.7909	268	15.2117	244	SubChromosomal
Amniota	326	19678	435	15976	81.1871	15541	79.0569	2	3	7	18	81	269	446	277.657	671	36.7264	47	SubChromosomal
Mammalia	184	19731	665	16044	81.3137	15379	78.0224	2	2	6	16	32	104	317	170.449	671	24.1263	103	SubChromosomal
Theria	166	20277	341	17045	84.0608	16704	82.4604	2	3	8	39	85	239	451	276.483	769	49.9853	51	SubChromosomal
Eutheria	102	21962	206	18451	84.0133	18245	83.151	2	2	3	20	336	704	1006	722.632	1723	89.568	19	Chromosomal
Boreoeutheria	95	22773	129	19157	84.1215	19028	83.6285	2	2	3	21	567	924	1235	933.31	1944	148.504	15	Chromosomal
Euarchontoglires	90	22385	114	19219	85.8566	19105	85.4237	2	2	3	70	575	846	1139	885.095	1890	168.588	16	Chromosomal
Primates	83	21353	108	18997	88.9664	18889	88.5436	2	2	3	170	545	694	1035	812.283	1887	175.898	17	Chromosomal
Haplorrhini	57	21093	131	18831	89.2761	18700	88.7391	2	2	14	184	341	512	613	503.055	1049	143.748	26	Chromosomal
Simiiformes	45	22338	140	19595	87.7205	19455	87.1718	2	2	3	81	563	736	1037	745.776	1273	139.964	18	Chromosomal
Catarrhini	30	23910	158	21047	88.0259	20889	87.4383	2	2	2	5	735	905	1160	968.505	1967	133.209	16	Chromosomal
Hominoidea	25	23220	164	20908	90.0431	20744	89.4138	2	2	2	11	594	815	1109	879.85	2063	127.488	17	Chromosomal
Hominidae	16	22999	169	20745	90.1996	20576	89.5426	2	2	2	6	657	788	1077	892.505	2084	122.751	17	Chromosomal
Homininae	9	22814	139	20995	92.0268	20856	91.4978	2	2	2	8	593	803	998	862.098	2105	151.043	18	Chromosomal
HomoPan	5	22446	145	20803	92.6802	20658	92.1163	2	2	2	5	659	903	1104	878.504	1413	143.469	16	Chromosomal
Marsupialia	148	18915	544	16794	88.7867	16250	86.0016	2	2	6	28	47	107	206	167.747	674	30.8713	98	SubChromosomal
Atlantogenata	100	20110	325	18121	90.1094	17796	88.5814	2	2	13	60	87	229	318	229.965	626	55.7569	62	SubChromosomal
Afrotheria	94	19015	383	17342	91.2017	16959	89.2814	2	3	14	49	63	138	243	174.171	559	45.2794	83	SubChromosomal
Laurasiatheria	88	22035	95	19255	87.3837	19160	87.0316	2	2	3	260	614	967	1238	933.419	1840	202.684	15	Chromosomal
Strepsirrhini	69	19136	138	18142	94.8056	18004	94.1829	2	3	20	139	236	479	726	496.432	1060	131.464	27	Chromosomal
Insectivora	68	15668	2616	7031	44.8749	4415	28.2145	2	2	2	3	2	3	4	3.45627	23	2.68769	1737	SubChromosomal
Diprotodontia	65	18149	1790	14832	81.7235	13042	71.94	2	2	5	10	7	14	26	18.8479	87	8.28603	680	SubChromosomal
Xenarthra	64	18540	2058	16003	86.3161	13945	75.297	2	3	5	10	6	12	22	16.0064	73	7.776	861	SubChromosomal
Cetartiodactyla	61	20771	130	18943	91.1993	18813	90.6607	2	2	3	99	430	619	926	665.664	1253	145.715	20	Chromosomal
Chiroptera	60	18327	1118	16814	91.7444	15696	85.7377	2	3	6	16	15	36	70	52.6675	299	15.0394	298	SubChromosomal
Carnivora	56	20047	94	18596	92.762	18502	92.3853	2	2	3	310	472	620	942	661.837	1133	197.83	19	Chromosomal
Lagomorpha	48	18038	743	16532	91.651	15789	87.629	2	2	4	15	29	119	234	158.074	562	22.2503	111	SubChromosomal
Caniformia	44	19531	116	18318	93.7894	18202	93.291	2	2	4	260	388	543	610	545.458	1120	157.914	23	Chromosomal
Caniformia_b	44	19257	375	18094	93.9606	17719	92.109	2	3	18	60	63	137	237	164.057	613	48.2507	90	SubChromosomal
Hystricognathi	42	19570	173	17982	91.8855	17809	91.0946	2	2	6	119	261	348	643	421.486	1056	103.942	31	SubChromosomal
Lemuriformes	37	17985	179	17092	95.0348	16913	94.1442	2	6	28	106	132	283	577	352.507	942	95.486	39	SubChromosomal
Hystricomorpha	35	18912	152	17616	93.1472	17464	92.4412	2	2	26	179	190	313	497	366.386	831	115.895	36	SubChromosomal
Bathyergidae	33	18810	258	17565	93.3812	17307	92.1075	2	3	16	99	104	194	311	219.858	596	68.0814	60	SubChromosomal
Hystricomorpha_A	32	18244	189	17177	94.1515	16988	93.2177	2	5	55	142	122	201	293	214.313	511	90.8836	57	SubChromosomal
Bovidae	25	20500	151	19070	93.0244	18919	92.3779	2	2	3	93	343	577	880	617.908	1092	126.291	22	Chromosomal
Cricetidae	20	20165	128	18842	93.4391	18714	92.8965	2	2	4	163	353	485	1082	642.156	1478	147.203	23	Chromosomal
Platyrrhini	19	20985	134	18989	90.4884	18855	89.9356	2	2	8	167	331	534	689	547.913	1140	141.709	24	Chromosomal
Cebidae	19	20997	152	18950	90.251	18798	89.6124	2	2	5	143	323	543	711	548.943	1109	124.671	24	Chromosomal
Cercopithecidae	19	23863	187	21510	90.1395	21323	89.4309	2	2	2	5	593	796	1139	795.249	1303	115.027	18	Chromosomal
Cricetidae_B	18	18994	251	18096	95.2722	17845	94.0498	2	3	24	86	101	239	375	262.942	906	72.0956	57	SubChromosomal
Cricetinae	17	19774	128	18694	94.5383	18566	93.986	2	2	11	136	312	516	1138	723.59	1768	146.047	21	Chromosomal
Colobinae	14	21869	447	20159	92.1807	19712	90.2192	2	3	14	48	58	133	300	190.2	550	45.0984	95	SubChromosomal
Cercopithecinae	13	24230	154	22140	91.3743	21986	90.8137	2	2	2	6	766	983	1320	1078.15	2204	143.766	15	Chromosomal
Caprinae	9	21097	173	19235	91.1741	19062	90.4398	2	2	3	70	319	580	793	569.336	1097	111.185	23	Chromosomal
Mus	7	20361	82	19288	94.7301	19206	94.4201	2	2	3	486	655	909	1213	999.926	1763	235.22	14	Chromosomal
Mus_A	6	20696	83	19582	94.6173	19499	94.3074	2	2	3	240	673	974	1170	1045.19	1681	235.928	14	Chromosomal
Macaca	5	22908	106	21487	93.7969	21381	93.4158	2	2	3	22	720	871	1208	998.091	2158	202.708	16	Chromosomal
Cavia	4	17831	314	17131	96.0743	16817	94.4192	2	4	15	51	79	192	348	227.494	687	54.5573	61	SubChromosomal
Rhinopithecus	3	21427	1028	19648	91.6974	18620	86.9809	2	3	8	21	19	45	93	71.0019	450	19.1128	283	SubChromosomal
Pan	3	22200	124	20966	94.4414	20842	93.9675	2	2	3	105	528	836	1155	904.061	2134	169.081	17	Chromosomal
Mus_B	2	20874	85	19780	94.759	19695	94.4423	2	2	2	81	714	976	1568	1056.99	1696	232.706	14	Chromosomal
Glires	81	20827	107	18608	89.3456	18501	88.9172	2	2	6	189	439	713	980	731.952	1315	173.907	18	Chromosomal
Rodentia	80	20639	94	18520	89.733	18426	89.3642	2	2	5	306	532	621	1185	818.678	1786	197.021	17	Chromosomal
Sciurognathi	79	20239	108	18420	91.0124	18312	90.5683	2	2	5	206	453	605	1006	724.298	1769	170.556	19	Chromosomal
Myomorpha	51	19974	136	18301	91.6241	18165	91.0344	2	3	11	176	311	468	630	472.904	1070	134.566	27	Chromosomal
Muroidea	44	20848	124	19058	91.414	18934	90.9065	2	2	3	22	564	843	1249	924.883	1730	153.694	15	Chromosomal
Murinae	20	20331	136	19146	94.1715	19010	93.5946	2	2	3	84	450	638	1204	822.41	1575	140.779	18	Chromosomal

## Sheet: Ancestor_Plants_data41
Ancestor	AncGenes	CARs	Genes in CARs	%Cov	NbInt	%CovInt	Min	25%	50%	75%	G75	G50	G25	WeigthedAverage	Max	Mean	L70	Chromosomal
Andropogoneae	30432	578	21729	71.4018138801	21151	69.5482046561	2	2	2	3	1056	2122	2487	1915.18316536	3998	37.5934256055	8	Chromosomal
Arabidopsis	27871	122	23018	82.5876358939	22896	82.2088973466	2	2	2	3	1714	2244	2380	1908.75384482	2715	188.672131148	8	Chromosomal
BOP_clade	45575	936	21496	47.1662095447	20560	45.1322577105	2	2	2	7	55	742	1508	940.831131373	2697	22.9658119658	29	Subchromosomal
Bilateria	8753	28	57	0.65120530104	29	0.332073743273	2	2	2	2	2	2	2	2.05263157895	3	2.03571428571	21	Subchromosomal
Brassica	96375	8763	61748	64.0705577173	52985	54.9893622542	2	2	3	6	5	14	41	33.8132733044	282	7.0464452813	2753	Subchromosomal
Brassicaceae	31511	767	18484	58.6588810257	17717	56.2605188784	2	2	3	28	49	85	137	105.488855226	442	24.0990873533	136	Subchromosomal
Chlorophyta	7489	25	50	0.667645880625	25	0.334716829562	2	2	2	2	2	2	2	2.0	2	2.0	19	Subchromosomal
Chordata	8275	39	78	0.942598187311	39	0.472440944882	2	2	2	2	2	2	2	2.0	2	2.0	29	Subchromosomal
Cyanidiaceae	4930	93	293	5.94320486815	200	4.0733197556	2	2	2	2	2	2	92	30.5358361775	92	3.15053763441	56	Subchromosomal
Ecdysozoa	7969	16	33	0.41410465554	17	0.213863379041	2	2	2	2	2	2	2	2.09090909091	3	2.0625	12	Subchromosomal
Embryophyta	14741	97	207	1.40424665898	110	0.747231845663	2	2	2	2	2	2	2	2.6231884058	12	2.13402061856	71	Subchromosomal
Eukaryota	9490	68	149	1.57007376185	81	0.855332629356	2	2	2	2	2	2	2	3.0	13	2.19117647059	49	Subchromosomal
Magnoliophyta	25419	96	238	0.936307486526	142	0.559077129021	2	2	2	2	2	2	2	8.0	38	2.47916666667	66	Subchromosomal
Malpighiales	24048	854	16782	69.7854291417	15928	66.289329116	2	2	3	9	30	176	256	186.387200572	532	19.6510538642	77	Subchromosomal
Malvaceae	28455	871	18607	65.3909681954	17736	62.3738350624	2	2	2	3	169	474	1032	612.693018756	1545	21.3628013777	26	Subchromosomal
Mesangiospermae	38526	1600	4928	12.7913616778	3328	8.6428089129	2	2	2	3	2	3	6	5.37946428571	26	3.08	984	Subchromosomal
NAME_4	43755	947	26917	61.5175408525	25970	59.3803589802	2	2	2	5	926	1781	3443	2067.49158524	4374	28.4234424498	10	Chromosomal
NAME_5	74346	4195	42652	57.3695962123	38457	51.7409789307	2	2	2	3	12	1208	3930	1823.49245053	4715	10.1673420739	265	Subchromosomal
NAME_6	69225	3861	44775	64.6803900325	40914	59.1200057799	2	2	2	3	15	1311	3323	1680.85835846	4292	11.5967365967	217	Subchromosomal
NAME_7	49024	2401	38203	77.9271377285	35802	73.0593420945	2	2	2	3	1646	2479	3532	2362.67358584	4412	15.9112869638	11	Chromosomal
NAME_8	51632	2249	38993	75.5209947319	36744	71.1927458731	2	2	2	3	583	1145	2713	1435.98458698	3611	17.337927968	21	Subchromosomal
NAME_9	44795	1547	35340	78.892733564	33793	75.4729201563	2	2	2	3	1590	2438	3561	2459.07119411	4329	22.8442146089	10	Chromosomal
Opisthokonta	6346	34	68	1.07154112827	34	0.537464432501	2	2	2	2	2	2	2	2.0	2	2.0	26	Subchromosomal
Oryza	41729	816	24864	59.5844616454	24048	57.6566208732	2	2	2	4	944	1914	3141	1946.51311133	3363	30.4705882353	9	Chromosomal
Oryza_sativa	66100	3911	45549	68.9092284418	41638	63.0115012107	2	2	2	3	13	2001	3809	2059.11899273	4558	11.6463819995	183	Subchromosomal
Oryzinae	40533	799	23534	58.0613327412	22735	56.1177893516	2	2	2	5	888	1565	1868	1526.22231665	3111	29.4543178974	11	Chromosomal
Panicoideae	32278	524	21631	67.0146849247	21107	65.4318308637	2	2	2	3	1090	1775	3184	2038.90550599	3848	41.2805343511	8	Chromosomal
Papilionoideae	36232	927	20281	55.9753808788	19354	53.4463713686	2	2	2	8	53	184	387	276.629406834	1197	21.8781014024	77	Subchromosomal
Pentapetalae	55408	2004	15440	27.8660121282	13436	24.2579620134	2	2	2	3	5	82	220	137.206735751	500	7.70459081836	298	Subchromosomal
Petrosaviidae	30299	2015	6151	20.301000033	4136	13.6596320882	2	2	2	3	2	3	6	5.37457324012	31	3.05260545906	1246	Subchromosomal
Phaseoleae	32871	608	23653	71.9570442031	23045	70.1500715351	2	2	3	7	202	1207	1930	1092.18894009	2293	38.9029605263	19	Chromosomal
Poaceae	43455	1059	20094	46.2409389023	19035	43.8241049845	2	2	2	10	23	514	1246	628.514282871	1708	18.9745042493	103	Subchromosomal
Pooideae	38426	940	20312	52.8600426794	19372	50.4400354111	2	2	2	4	106	863	1138	843.35909807	2282	21.6085106383	20	Subchromosomal
Rhodophyta	5681	52	200	3.520506953	148	2.61437908497	2	2	2	2	2	4	73	28.89	73	3.84615384615	27	Subchromosomal
Solanaceae	26795	2225	14684	54.8012688935	12459	46.5322128852	2	2	2	5	4	16	40	28.9426586761	202	6.5995505618	659	Subchromosomal
Solanum	29653	579	20742	69.949077665	20163	68.0423851787	2	2	2	4	438	839	1457	906.392247614	2096	35.8238341969	18	Chromosomal
Tracheophyta	16647	118	284	1.70601309545	166	0.998376135202	2	2	2	2	2	2	2	7.30281690141	39	2.40677966102	83	Subchromosomal
Trifolieae	32071	535	20048	62.5113030464	19513	60.8810957536	2	2	2	6	241	639	930	638.15452913	1518	37.4728971963	23	Subchromosomal
Triticeae	44677	1836	21174	47.3935134409	19338	43.3034014824	2	2	2	3	14	363	1024	647.586851799	2125	11.5326797386	101	Subchromosomal
Triticinae	74872	3419	37665	50.3058553264	34246	45.7516165233	2	2	2	4	12	1036	2131	1159.37780433	3385	11.0163790582	298	Subchromosomal
Vigna	26948	245	22749	84.4181386374	22504	83.5710041592	2	2	3	19	572	1334	1830	1259.47536155	2740	92.8530612245	13	Chromosomal
Viridiplantae	10170	75	164	1.61258603736	89	0.87684729064	2	2	2	2	2	2	2	2.92682926829	13	2.18666666667	55	Subchromosomal
asterids	32401	1546	13312	41.0851516928	11766	36.3361230351	2	2	2	4	8	66	218	134.79702524	520	8.6106080207	238	Subchromosomal
campanulids	25474	2356	10401	40.8298657455	8045	31.606034415	2	2	2	4	3	6	14	10.6461878666	79	4.41468590832	1087	Subchromosomal
commelinids	30214	2115	6308	20.8777387966	4193	13.8868649401	2	2	2	3	2	3	5	4.96258719087	33	2.98250591017	1327	Subchromosomal
fabids	45960	1842	21832	47.502175805	19990	43.5132781889	2	2	2	3	24	287	700	370.03792598	971	11.8523344191	87	Subchromosomal
malvids	38693	1407	17926	46.3287933218	16519	42.7145553746	2	2	2	3	29	274	551	369.753653911	1322	12.7405828003	63	Subchromosomal
rosids	61130	2699	23423	38.3167021103	20724	33.912616593	2	2	2	3	5	503	736	477.20629296	1496	8.67839940719	165	Subchromosomal
